# Supplementary material for: An improved random forest-based computational model for predicting novel miRNA-disease associations
Source: BMC Bioinformatics. 2019 Dec 3;20:624. doi: 10.1186/s12859-019-3290-7 (PMC6889672; doi:10.1186/s12859-019-3290-7)
Supplement: Supplementary file 2 — Additional file 2: Table S2. Prediction accuracy of RF models trained on sample sets consisting of different numbers of features. [file 12859_2019_3290_MOESM2_ESM.xlsx]

## Sheet: Sheet1
20	0.781866
40	0.865284
60	0.870421
80	0.87162
100	0.872941
120	0.872019
140	0.872199
160	0.876201
180	0.873147
200	0.872263
220	0.874221
240	0.874123
260	0.875183
280	0.87038
300	0.873797
320	0.874177
340	0.872775
360	0.872641
380	0.871276
400	0.87115
420	0.869897
440	0.871005
460	0.87395
480	0.875435
500	0.873225
520	0.872513
540	0.872983
560	0.873522
580	0.872331
600	0.870709
620	0.874419
640	0.875193
660	0.873144
680	0.871933
700	0.871143
720	0.872508
740	0.87322
760	0.87262
780	0.875003
800	0.873572
820	0.87461
840	0.873972
860	0.874277
878	0.873
