# Supplementary material for: An improved random forest-based computational model for predicting novel miRNA-disease associations
Source: BMC Bioinformatics. 2019 Dec 3;20:624. doi: 10.1186/s12859-019-3290-7 (PMC6889672; doi:10.1186/s12859-019-3290-7)
Supplement: Supplementary file 4 — Additional file 4: Table S4. Prediction result for all diseases in HMDD. [file 12859_2019_3290_MOESM4_ESM.xlsx]

## Sheet: Sheet 1
Disease	miRNA	Score
Breast Neoplasms	hsa-mir-106a	1
Breast Neoplasms	hsa-mir-449b	1
Breast Neoplasms	hsa-mir-142	1
Carcinoma	hsa-mir-146a	1
Carcinoma Hepatocellular	hsa-mir-143	1
Carcinoma Hepatocellular	hsa-mir-215	1
Carcinoma Hepatocellular	hsa-mir-452	1
Carcinoma Hepatocellular	hsa-mir-137	1
Carcinoma Hepatocellular	hsa-mir-135b	1
Carcinoma Hepatocellular	hsa-mir-302d	1
Carcinoma Hepatocellular	hsa-mir-339	1
Carcinoma Hepatocellular	hsa-mir-367	1
Carcinoma Hepatocellular	hsa-mir-32	1
Carcinoma, Squamous Cell	hsa-let-7a	1
Carcinoma, Squamous Cell	hsa-mir-141	1
Carcinoma, Squamous Cell	hsa-mir-150	1
Carcinoma, Squamous Cell	hsa-mir-17	1
Carcinoma, Squamous Cell	hsa-mir-183	1
Carcinoma, Squamous Cell	hsa-mir-200b	1
Carcinoma, Squamous Cell	hsa-mir-221	1
Carcinoma, Squamous Cell	hsa-mir-7	1
Carcinoma, Squamous Cell	hsa-let-7b	1
Carcinoma, Squamous Cell	hsa-let-7c	1
Carcinoma, Squamous Cell	hsa-mir-199a	1
Carcinoma, Squamous Cell	hsa-let-7f	1
Carcinoma, Squamous Cell	hsa-let-7g	1
Colonic Neoplasms	hsa-mir-200a	1
Colonic Neoplasms	hsa-mir-34c	1
Endometrial Neoplasms	hsa-mir-146a	1
Endometrial Neoplasms	hsa-mir-17	1
Esophageal Neoplasms	hsa-mir-29b	1
Esophageal Neoplasms	hsa-mir-17	1
Esophageal Neoplasms	hsa-mir-195	1
Esophageal Neoplasms	hsa-mir-200b	1
Esophageal Neoplasms	hsa-mir-125b	1
Esophageal Neoplasms	hsa-mir-146b	1
Esophageal Neoplasms	hsa-mir-18a	1
Esophageal Neoplasms	hsa-mir-19b	1
Esophageal Neoplasms	hsa-mir-30a	1
Esophageal Neoplasms	hsa-let-7f	1
Esophageal Neoplasms	hsa-mir-142	1
Esophageal Neoplasms	hsa-mir-181a	1
Esophageal Neoplasms	hsa-mir-218	1
Glioblastoma	hsa-mir-223	1
Glioblastoma	hsa-mir-375	1
Glioblastoma	hsa-mir-199a	1
Glioblastoma	hsa-mir-199b	1
Glioma	hsa-mir-29b	1
Glioma	hsa-mir-141	1
Glioma	hsa-mir-126	1
Glioma	hsa-mir-203	1
Glioma	hsa-mir-210	1
Glioma	hsa-mir-223	1
Glioma	hsa-mir-92a	1
Glioma	hsa-mir-19b	1
Glioma	hsa-let-7d	1
Glioma	hsa-mir-199a	1
Glioma	hsa-let-7f	1
Head and Neck Neoplasms	hsa-mir-146a	1
Head and Neck Neoplasms	hsa-mir-17	1
Head and Neck Neoplasms	hsa-mir-20a	1
Hepatitis B	hsa-mir-155	1
Leukemia, Myeloid, Acute	hsa-mir-16	1
Leukemia, Myeloid, Acute	hsa-mir-182	1
Leukemia, Myeloid, Acute	hsa-mir-200c	1
Leukemia, Myeloid, Acute	hsa-mir-210	1
Lung Neoplasms	hsa-mir-141	1
Lung Neoplasms	hsa-mir-15a	1
Lung Neoplasms	hsa-mir-215	1
Lung Neoplasms	hsa-mir-20b	1
Lung Neoplasms	hsa-mir-339	1
Lung Neoplasms	hsa-mir-451a	1
Melanoma	hsa-mir-92a	1
Melanoma	hsa-mir-27a	1
Melanoma	hsa-mir-139	1
Melanoma	hsa-mir-140	1
Melanoma	hsa-mir-32	1
Myeloproliferative Disorders	hsa-mir-146a	1
Myeloproliferative Disorders	hsa-mir-125b	1
Nasopharyngeal Neoplasms	hsa-mir-21	1
Neuroblastoma	hsa-mir-146a	1
Neuroblastoma	hsa-mir-200b	1
Ovarian Neoplasms	hsa-mir-150	1
Ovarian Neoplasms	hsa-mir-205	1
Ovarian Neoplasms	hsa-mir-7	1
Ovarian Neoplasms	hsa-mir-124	1
Ovarian Neoplasms	hsa-mir-29c	1
Ovarian Neoplasms	hsa-mir-142	1
Ovarian Neoplasms	hsa-mir-199b	1
Pancreatic Neoplasms	hsa-mir-141	1
Pancreatic Neoplasms	hsa-mir-1	1
Pancreatic Neoplasms	hsa-mir-205	1
Pancreatic Neoplasms	hsa-mir-19b	1
Pancreatic Neoplasms	hsa-mir-7	1
Pancreatic Neoplasms	hsa-mir-181a	1
Prostatic Neoplasms	hsa-mir-26b	1
Prostatic Neoplasms	hsa-mir-429	1
Prostatic Neoplasms	hsa-mir-497	1
Stomach Neoplasms	hsa-mir-29b	1
Stomach Neoplasms	hsa-mir-133a	1
Stomach Neoplasms	hsa-mir-210	1
Stomach Neoplasms	hsa-mir-92a	1
Stomach Neoplasms	hsa-mir-19b	1
Thyroid Neoplasms	hsa-mir-210	1
Thyroid Neoplasms	hsa-mir-19b	1
Urinary Bladder Neoplasms	hsa-let-7a	1
Urinary Bladder Neoplasms	hsa-mir-16	1
Urinary Bladder Neoplasms	hsa-mir-223	1
Urinary Bladder Neoplasms	hsa-let-7b	1
Urinary Bladder Neoplasms	hsa-let-7c	1
Urinary Bladder Neoplasms	hsa-mir-124	1
Urinary Bladder Neoplasms	hsa-let-7f	1
Urinary Bladder Neoplasms	hsa-let-7g	1
Uterine Cervical Neoplasms	hsa-mir-210	1
Breast Neoplasms	hsa-mir-150	0.9996
Glioma	hsa-mir-205	0.9996
Hepatitis C	hsa-mir-19b	0.9996
Lung Neoplasms	hsa-mir-195	0.9996
Ovarian Neoplasms	hsa-mir-32	0.9996
Colonic Neoplasms	hsa-mir-199a	0.9995
Esophageal Neoplasms	hsa-mir-199b	0.9995
Glioma	hsa-mir-199b	0.9995
Myocardial Infarction	hsa-mir-146a	0.9995
Ovarian Neoplasms	hsa-mir-15a	0.9995
Ovarian Neoplasms	hsa-mir-497	0.9995
Carcinoma	hsa-mir-210	0.999333
Carcinoma Hepatocellular	hsa-mir-34b	0.999333
Glioblastoma	hsa-mir-150	0.999333
Lung Neoplasms	hsa-mir-302d	0.999333
Prostatic Neoplasms	hsa-mir-302d	0.999333
Carcinoma Hepatocellular	hsa-mir-30e	0.999333
Carcinoma Hepatocellular	hsa-mir-574	0.999333
Prostatic Neoplasms	hsa-mir-20b	0.999333
Stomach Neoplasms	hsa-mir-30e	0.999333
Lung Neoplasms	hsa-mir-204	0.9992
Melanoma	hsa-mir-26b	0.9992
Mesothelioma	hsa-mir-146a	0.9992
Multiple Myeloma	hsa-mir-146a	0.9992
Prostatic Neoplasms	hsa-mir-128	0.9991
Urinary Bladder Neoplasms	hsa-mir-451a	0.9991
Breast Neoplasms	hsa-mir-381	0.999
Colonic Neoplasms	hsa-mir-181a	0.999
Colorectal Neoplasms	hsa-mir-29b	0.999
Glioblastoma	hsa-mir-141	0.999
Hepatitis C	hsa-mir-17	0.999
Leukemia, Myeloid, Acute	hsa-mir-200a	0.999
Lung Neoplasms	hsa-mir-342	0.999
Ovarian Neoplasms	hsa-mir-143	0.999
Prostatic Neoplasms	hsa-mir-7	0.999
Schizophrenia	hsa-mir-146a	0.999
Leukemia, Myeloid, Acute	hsa-mir-124	0.998933
Lung Neoplasms	hsa-mir-452	0.998833
Neuroblastoma	hsa-mir-199a	0.998833
Leukemia, Myeloid, Acute	hsa-mir-31	0.9988
Melanoma	hsa-mir-542	0.9987
Carcinoma Hepatocellular	hsa-mir-26b	0.998667
Endometrial Neoplasms	hsa-mir-145	0.998667
Lung Neoplasms	hsa-mir-302c	0.998667
Myocardial Infarction	hsa-mir-17	0.998667
Lung Neoplasms	hsa-mir-152	0.9986
Pancreatic Neoplasms	hsa-mir-30a	0.998533
Breast Neoplasms	hsa-mir-30e	0.998533
Barrett Esophagus	hsa-mir-146a	0.9985
Gastrointestinal Neoplasms	hsa-mir-17	0.9985
Wounds and Injuries	hsa-mir-155	0.998433
Leukemia, Myeloid, Acute	hsa-mir-133b	0.998333
Osteosarcoma	hsa-let-7a	0.998333
Neoplasms	hsa-mir-223	0.9983
Carcinoma, Basal Cell	hsa-mir-21	0.9982
Carcinoma Hepatocellular	hsa-mir-204	0.9982
Leukemia, Myeloid, Acute	hsa-mir-148a	0.9982
Stomach Neoplasms	hsa-mir-15a	0.998167
Carcinoma Hepatocellular	hsa-mir-27b	0.9981
Neuroblastoma	hsa-let-7a	0.998
Adrenocortical Carcinoma	hsa-mir-21	0.998
Adrenocortical Carcinoma	hsa-mir-34a	0.998
Asthma	hsa-mir-21	0.998
Breast Neoplasms	hsa-mir-32	0.998
Carcinoma	hsa-mir-17	0.998
Carcinoma	hsa-mir-92a	0.998
Carcinoma Hepatocellular	hsa-mir-133a	0.998
Carcinoma Hepatocellular	hsa-mir-128	0.998
Carcinoma Hepatocellular	hsa-mir-520a	0.998
Carcinoma, Non-Small-Cell Lung	hsa-mir-18a	0.998
Carcinoma, Squamous Cell	hsa-mir-29a	0.998
Colonic Neoplasms	hsa-mir-150	0.998
Colonic Neoplasms	hsa-mir-210	0.998
Esophageal Neoplasms	hsa-mir-16	0.998
Esophageal Neoplasms	hsa-mir-106a	0.998
Esophageal Neoplasms	hsa-mir-221	0.998
Esophageal Neoplasms	hsa-mir-93	0.998
Esophageal Neoplasms	hsa-mir-18b	0.998
Esophageal Neoplasms	hsa-let-7d	0.998
Esophageal Neoplasms	hsa-mir-124	0.998
Esophageal Neoplasms	hsa-let-7g	0.998
Glioblastoma	hsa-mir-1	0.998
Glioblastoma	hsa-mir-126	0.998
Glioblastoma	hsa-mir-27a	0.998
Glioblastoma	hsa-let-7b	0.998
Glioblastoma	hsa-let-7c	0.998
Glioma	hsa-let-7a	0.998
Glioma	hsa-mir-150	0.998
Glioma	hsa-mir-15a	0.998
Glioma	hsa-mir-1	0.998
Glioma	hsa-mir-146a	0.998
Glioma	hsa-mir-155	0.998
Glioma	hsa-mir-200c	0.998
Glioma	hsa-let-7b	0.998
Glioma	hsa-let-7c	0.998
Glioma	hsa-let-7g	0.998
Glioma	hsa-mir-142	0.998
Head and Neck Neoplasms	hsa-mir-200b	0.998
Head and Neck Neoplasms	hsa-mir-210	0.998
Hepatitis B	hsa-mir-21	0.998
Leukemia, Myeloid, Acute	hsa-mir-21	0.998
Leukemia, Myeloid, Acute	hsa-mir-200b	0.998
Leukemia, Myeloid, Acute	hsa-mir-146b	0.998
Leukemia, Myeloid, Acute	hsa-mir-199a	0.998
Lung Neoplasms	hsa-mir-16	0.998
Lung Neoplasms	hsa-mir-296	0.998
Lung Neoplasms	hsa-mir-520d	0.998
Lung Neoplasms	hsa-mir-367	0.998
Melanoma	hsa-mir-301a	0.998
Melanoma	hsa-mir-373	0.998
Melanoma	hsa-mir-224	0.998
Muscular Disorders, Atrophic	hsa-mir-17	0.998
Nasopharyngeal Neoplasms	hsa-mir-145	0.998
Neoplasms	hsa-mir-142	0.998
Neuroblastoma	hsa-mir-16	0.998
Neuroblastoma	hsa-mir-155	0.998
Neuroblastoma	hsa-mir-200c	0.998
Neuroblastoma	hsa-mir-125b	0.998
Osteosarcoma	hsa-mir-155	0.998
Ovarian Neoplasms	hsa-mir-195	0.998
Ovarian Neoplasms	hsa-mir-210	0.998
Ovarian Neoplasms	hsa-mir-181a	0.998
Pancreatic Neoplasms	hsa-mir-29a	0.998
Pancreatic Neoplasms	hsa-mir-133a	0.998
Pancreatic Neoplasms	hsa-mir-29c	0.998
Prostatic Neoplasms	hsa-mir-155	0.998
Prostatic Neoplasms	hsa-mir-19b	0.998
Prostatic Neoplasms	hsa-mir-342	0.998
Prostatic Neoplasms	hsa-mir-520d	0.998
Prostatic Neoplasms	hsa-mir-199b	0.998
Prostatic Neoplasms	hsa-mir-367	0.998
Prostatic Neoplasms	hsa-mir-423	0.998
Stomach Neoplasms	hsa-mir-338	0.998
Stomach Neoplasms	hsa-let-7b	0.998
Stomach Neoplasms	hsa-let-7c	0.998
Thyroid Neoplasms	hsa-mir-17	0.998
Thyroid Neoplasms	hsa-let-7c	0.998
Thyroid Neoplasms	hsa-mir-199a	0.998
Urinary Bladder Neoplasms	hsa-mir-29a	0.998
Urinary Bladder Neoplasms	hsa-mir-150	0.998
Urinary Bladder Neoplasms	hsa-mir-106a	0.998
Urinary Bladder Neoplasms	hsa-mir-146b	0.998
Urinary Bladder Neoplasms	hsa-mir-375	0.998
Urinary Bladder Neoplasms	hsa-mir-486	0.998
Urinary Bladder Neoplasms	hsa-mir-181a	0.998
Prostatic Neoplasms	hsa-let-7f	0.997933
Glioma	hsa-mir-429	0.9979
Nasopharyngeal Neoplasms	hsa-mir-34a	0.9978
Glioma	hsa-mir-25	0.997733
Glioma	hsa-mir-148a	0.9977
Leukemia, Myeloid, Acute	hsa-mir-34c	0.997667
Pancreatic Neoplasms	hsa-mir-125a	0.997667
Carcinoma, Non-Small-Cell Lung	hsa-mir-20a	0.9976
Colonic Neoplasms	hsa-mir-182	0.9976
Esophageal Neoplasms	hsa-mir-182	0.9976
Thyroid Neoplasms	hsa-mir-143	0.9976
Thyroid Neoplasms	hsa-mir-34a	0.9976
Prostatic Neoplasms	hsa-mir-499a	0.997533
Adenocarcinoma	hsa-mir-146a	0.9975
Carcinoma, Squamous Cell	hsa-mir-146b	0.9975
Esophageal Neoplasms	hsa-mir-7	0.9975
Esophageal Neoplasms	hsa-let-7i	0.9975
Esophageal Neoplasms	hsa-mir-224	0.9975
Glioma	hsa-mir-133a	0.9975
Glioma	hsa-let-7i	0.9975
Leukemia, Myeloid, Acute	hsa-mir-1	0.9975
Leukemia, Myeloid, Acute	hsa-mir-133a	0.9975
Lung Neoplasms	hsa-mir-429	0.9975
Lung Neoplasms	hsa-mir-99a	0.9975
Melanoma	hsa-mir-10b	0.9975
Melanoma	hsa-mir-449b	0.9975
Neuroblastoma	hsa-mir-143	0.9975
Ovarian Neoplasms	hsa-mir-106a	0.9975
Ovarian Neoplasms	hsa-mir-204	0.997467
Carcinoma Hepatocellular	hsa-mir-342	0.997333
Carcinoma Hepatocellular	hsa-mir-625	0.997333
Glioma	hsa-mir-101	0.997333
Heart Failure	hsa-mir-146a	0.997333
Heart Failure	hsa-mir-34a	0.997333
Leukemia, B-Cell	hsa-mir-145	0.997333
Lung Neoplasms	hsa-mir-193b	0.997333
Lung Neoplasms	hsa-mir-625	0.997333
Breast Neoplasms	hsa-mir-574	0.997333
Hepatitis B	hsa-mir-17	0.997333
Multiple Myeloma	hsa-mir-155	0.9972
Pancreatic Neoplasms	hsa-mir-106b	0.9972
Nasopharyngeal Neoplasms	hsa-mir-19b	0.997133
Melanoma	hsa-mir-152	0.9971
Prostatic Neoplasms	hsa-let-7g	0.9971
Inflammation	hsa-mir-17	0.997067
Breast Neoplasms	hsa-mir-192	0.997
Carcinoma Hepatocellular	hsa-mir-520c	0.997
Carcinoma, Squamous Cell	hsa-mir-200a	0.997
Glioblastoma	hsa-mir-29b	0.997
Glioblastoma	hsa-mir-93	0.997
Glioma	hsa-mir-200a	0.997
Heart Failure	hsa-mir-224	0.997
Leukemia, Myeloid, Acute	hsa-mir-183	0.997
Melanoma	hsa-mir-381	0.997
Neuroblastoma	hsa-mir-223	0.997
Ovarian Neoplasms	hsa-mir-135a	0.997
Ovarian Neoplasms	hsa-mir-26b	0.997
Melanoma	hsa-mir-95	0.996967
Breast Neoplasms	hsa-mir-186	0.996933
Colonic Neoplasms	hsa-mir-7	0.996933
Prostatic Neoplasms	hsa-mir-30e	0.996933
Esophageal Neoplasms	hsa-mir-107	0.996833
Leukemia, Myeloid, Acute	hsa-mir-375	0.9968
Melanoma	hsa-mir-132	0.9968
Prostatic Neoplasms	hsa-mir-135a	0.9968
Carcinoma Hepatocellular	hsa-mir-429	0.9967
Carcinoma, Non-Small-Cell Lung	hsa-mir-141	0.9967
Glioblastoma	hsa-mir-429	0.9967
Lung Neoplasms	hsa-mir-302b	0.9967
medulloblastoma	hsa-mir-210	0.9967
Mesothelioma	hsa-mir-155	0.9967
Carcinoma Hepatocellular	hsa-mir-95	0.996667
Glioma	hsa-mir-486	0.996667
Pancreatic Neoplasms	hsa-mir-195	0.996667
Stomach Neoplasms	hsa-mir-452	0.996667
Thyroid Neoplasms	hsa-let-7b	0.996667
Breast Neoplasms	hsa-mir-95	0.996667
Multiple Sclerosis	hsa-mir-145	0.996667
Carcinoma Hepatocellular	hsa-mir-328	0.9966
Gastrointestinal Neoplasms	hsa-mir-19b	0.9966
Stomach Neoplasms	hsa-mir-205	0.996533
Muscular Disorders, Atrophic	hsa-mir-125b	0.9965
Neoplasms	hsa-mir-1	0.9965
Esophageal Neoplasms	hsa-mir-222	0.996433
Hepatitis B	hsa-mir-19b	0.996433
Multiple Myeloma	hsa-mir-145	0.9964
Urinary Bladder Neoplasms	hsa-mir-193a	0.9964
Prostatic Neoplasms	hsa-mir-302c	0.9964
Thyroid Neoplasms	hsa-mir-16	0.9964
Glioma	hsa-mir-133b	0.996333
Gastrointestinal Neoplasms	hsa-mir-92a	0.996333
Osteosarcoma	hsa-mir-222	0.996333
Glioblastoma	hsa-mir-200c	0.9963
Melanoma	hsa-mir-208a	0.996267
Carcinoma, Basal Cell	hsa-mir-146a	0.9962
Carcinoma, Basal Cell	hsa-mir-155	0.9962
Eosinophilic Esophagitis	hsa-mir-155	0.9962
Prostatic Neoplasms	hsa-mir-212	0.9962
Urinary Bladder Neoplasms	hsa-mir-148a	0.9962
Melanoma	hsa-mir-30c	0.996167
Osteosarcoma	hsa-mir-200b	0.996167
Mesothelioma	hsa-mir-145	0.996133
Gastrointestinal Neoplasms	hsa-mir-21	0.9961
Leukemia, Myeloid, Acute	hsa-mir-195	0.9961
Breast Neoplasms	hsa-mir-185	0.996
Carcinoma, Squamous Cell	hsa-mir-29b	0.996
Esophageal Neoplasms	hsa-mir-29a	0.996
Esophageal Neoplasms	hsa-mir-1	0.996
Gastrointestinal Neoplasms	hsa-mir-145	0.996
Glioblastoma	hsa-mir-125a	0.996
Glioma	hsa-mir-29a	0.996
Hepatitis C	hsa-mir-146a	0.996
Leukemia, Myeloid, Acute	hsa-mir-141	0.996
Leukemia, Myeloid, Acute	hsa-mir-7	0.996
Lung Neoplasms	hsa-mir-130a	0.996
medulloblastoma	hsa-mir-155	0.996
Melanoma	hsa-mir-223	0.996
Melanoma	hsa-mir-128	0.996
Myelodysplastic Syndromes	hsa-mir-18a	0.996
Osteosarcoma	hsa-mir-146a	0.996
Ovarian Neoplasms	hsa-mir-18b	0.996
Ovarian Neoplasms	hsa-mir-206	0.996
Ovarian Neoplasms	hsa-mir-451a	0.996
Prostatic Neoplasms	hsa-mir-302a	0.996
Prostatic Neoplasms	hsa-mir-451a	0.996
Prostatic Neoplasms	hsa-mir-542	0.996
Stomach Neoplasms	hsa-mir-193a	0.996
Thyroid Neoplasms	hsa-mir-145	0.996
Thyroid Neoplasms	hsa-mir-20a	0.996
Urinary Bladder Neoplasms	hsa-let-7d	0.996
Esophageal Neoplasms	hsa-mir-429	0.9959
Lung Neoplasms	hsa-mir-373	0.995867
Esophageal Neoplasms	hsa-mir-24	0.995867
Esophageal Neoplasms	hsa-mir-9	0.995833
Melanoma	hsa-mir-29c	0.995833
Neuroblastoma	hsa-mir-222	0.995833
Schizophrenia	hsa-mir-19b	0.9958
Colorectal Neoplasms	hsa-mir-193b	0.9958
Carcinoma Hepatocellular	hsa-mir-211	0.995767
Glioma	hsa-mir-30c	0.995733
Glioma	hsa-mir-34c	0.995667
Esophageal Neoplasms	hsa-mir-212	0.995633
Head and Neck Neoplasms	hsa-mir-34c	0.995633
Aortic Valve Stenosis	hsa-mir-155	0.9956
Breast Neoplasms	hsa-mir-211	0.9956
Leukemia, Myeloid, Acute	hsa-mir-106a	0.9956
Lung Neoplasms	hsa-mir-320a	0.9956
Ovarian Neoplasms	hsa-mir-342	0.9956
Colorectal Neoplasms	hsa-mir-15a	0.9955
Esophageal Neoplasms	hsa-mir-106b	0.9955
Hepatitis C	hsa-mir-145	0.9955
Kidney Diseases	hsa-mir-146a	0.9955
Melanoma	hsa-mir-451a	0.9955
Stomach Neoplasms	hsa-let-7e	0.9955
Carcinoma Hepatocellular	hsa-mir-302a	0.995467
Stomach Neoplasms	hsa-mir-99a	0.995433
Ovarian Neoplasms	hsa-mir-132	0.9954
Prostatic Neoplasms	hsa-mir-302b	0.9954
Prostatic Neoplasms	hsa-mir-95	0.995367
Esophageal Neoplasms	hsa-mir-133b	0.995333
Heart Failure	hsa-mir-20a	0.995333
Heart Failure	hsa-mir-125b	0.995333
Ovarian Neoplasms	hsa-mir-107	0.995333
Pancreatic Neoplasms	hsa-mir-452	0.995333
Prostatic Neoplasms	hsa-mir-18b	0.995333
Vascular Diseases	hsa-mir-155	0.995333
Carcinoma, Renal Cell	hsa-mir-520d	0.9953
Neuroblastoma	hsa-let-7b	0.995267
Stomach Neoplasms	hsa-mir-208a	0.995267
Colorectal Neoplasms	hsa-mir-29c	0.9952
Glioma	hsa-mir-100	0.9952
Nasopharyngeal Neoplasms	hsa-mir-125b	0.9952
Fibrosis	hsa-mir-155	0.995167
Melanoma	hsa-mir-499a	0.995133
Ovarian Neoplasms	hsa-mir-193a	0.995133
Leukemia, Myeloid, Acute	hsa-mir-205	0.9951
Leukemia, Myeloid, Acute	hsa-mir-125a	0.995067
Carcinoma Hepatocellular	hsa-mir-193b	0.995
Carcinoma Hepatocellular	hsa-mir-206	0.995
Colonic Neoplasms	hsa-mir-133a	0.995
Esophageal Neoplasms	hsa-mir-10b	0.995
Glioma	hsa-mir-29c	0.995
Head and Neck Neoplasms	hsa-mir-126	0.995
Hepatitis B	hsa-mir-145	0.995
Melanoma	hsa-mir-520d	0.995
Nasopharyngeal Neoplasms	hsa-mir-92a	0.995
Schizophrenia	hsa-mir-21	0.995
Urinary Bladder Neoplasms	hsa-let-7i	0.995
Carcinoma Hepatocellular	hsa-mir-186	0.994933
lymphoma	hsa-let-7b	0.994833
Diabetes Mellitus, Type 2	hsa-mir-145	0.994833
Stomach Neoplasms	hsa-mir-708	0.994833
Melanoma	hsa-mir-574	0.994833
Neoplasms	hsa-mir-146b	0.994767
Prostatic Neoplasms	hsa-mir-326	0.994733
medulloblastoma	hsa-mir-200c	0.9947
Endometrial Neoplasms	hsa-mir-126	0.994667
Head and Neck Neoplasms	hsa-mir-199a	0.994667
Parkinson Disease	hsa-mir-17	0.994667
Prostatic Neoplasms	hsa-mir-381	0.994667
Breast Neoplasms	hsa-mir-198	0.994667
Heart Failure	hsa-mir-200b	0.994667
Leukemia-Lymphoma, Adult T-Cell	hsa-mir-146a	0.994667
Vascular Diseases	hsa-mir-146a	0.994667
Asthma	hsa-mir-19b	0.9946
Carcinoma Hepatocellular	hsa-mir-132	0.9946
Carcinoma, Renal Cell	hsa-mir-17	0.9946
Carcinoma, Renal Cell	hsa-mir-221	0.9946
Carcinoma, Renal Cell	hsa-mir-125b	0.9946
Schizophrenia	hsa-mir-155	0.9946
Urinary Bladder Neoplasms	hsa-mir-30a	0.9946
Esophageal Neoplasms	hsa-mir-30c	0.994533
Glioma	hsa-mir-193b	0.994533
Glioblastoma	hsa-let-7f	0.9945
Thyroid Neoplasms	hsa-mir-223	0.9945
Stomach Neoplasms	hsa-mir-423	0.994467
Colonic Neoplasms	hsa-mir-29c	0.994367
Leukemia, Myeloid, Acute	hsa-mir-218	0.994367
Stomach Neoplasms	hsa-mir-491	0.994333
Glioblastoma	hsa-mir-34c	0.9943
Neuroblastoma	hsa-let-7c	0.9943
Leukemia, Myeloid, Acute	hsa-mir-486	0.994267
Heart Failure	hsa-mir-141	0.994267
Osteosarcoma	hsa-let-7b	0.994267
Colonic Neoplasms	hsa-mir-146b	0.994233
Glioma	hsa-mir-193a	0.994233
Colorectal Neoplasms	hsa-mir-30c	0.9942
Glioma	hsa-mir-342	0.9942
Leukemia, Myeloid, Acute	hsa-mir-29c	0.9942
Ovarian Neoplasms	hsa-mir-520d	0.9942
Prostatic Neoplasms	hsa-mir-338	0.9942
Hodgkin Disease	hsa-mir-146a	0.994133
Melanoma	hsa-mir-135a	0.994133
Melanoma	hsa-mir-206	0.994
Adrenocortical Carcinoma	hsa-mir-20a	0.994
Endometrial Neoplasms	hsa-mir-20a	0.994
Glioblastoma	hsa-mir-133a	0.994
Lung Neoplasms	hsa-mir-211	0.994
Neoplasms	hsa-mir-133a	0.994
Osteosarcoma	hsa-mir-126	0.994
Osteosarcoma	hsa-mir-200c	0.994
Prostatic Neoplasms	hsa-mir-137	0.994
Prostatic Neoplasms	hsa-mir-139	0.994
Prostatic Neoplasms	hsa-mir-140	0.994
Stomach Neoplasms	hsa-mir-367	0.994
Thyroid Neoplasms	hsa-let-7a	0.994
Urinary Bladder Neoplasms	hsa-mir-125a	0.994
Endometrial Neoplasms	hsa-mir-34a	0.993967
Carcinoma, Basal Cell	hsa-mir-20a	0.993933
Melanoma	hsa-mir-326	0.993867
Hepatitis B	hsa-mir-210	0.993833
Lymphoma, T-Cell	hsa-mir-15a	0.993833
Myelodysplastic Syndromes	hsa-mir-126	0.993833
Prostatic Neoplasms	hsa-mir-125a	0.993833
Colorectal Neoplasms	hsa-mir-223	0.9938
Glioblastoma	hsa-mir-18b	0.9938
Melanoma	hsa-mir-497	0.9938
Prostatic Neoplasms	hsa-mir-92b	0.9938
Uterine Cervical Neoplasms	hsa-let-7a	0.9938
Gastrointestinal Neoplasms	hsa-mir-155	0.993767
Carcinoma, Renal Cell	hsa-mir-182	0.993733
Lymphoma, T-Cell	hsa-mir-145	0.993667
Urinary Bladder Neoplasms	hsa-mir-18b	0.993633
Carcinoma Hepatocellular	hsa-mir-376c	0.9936
Esophageal Neoplasms	hsa-mir-181b	0.9936
Hepatitis B	hsa-mir-126	0.9936
Muscular Disorders, Atrophic	hsa-mir-20a	0.9936
Stomach Neoplasms	hsa-mir-152	0.9936
Endometrial Neoplasms	hsa-mir-223	0.9936
Eosinophilic Esophagitis	hsa-mir-17	0.993533
Leukemia, Myeloid, Acute	hsa-mir-30a	0.993533
Prostatic Neoplasms	hsa-mir-339	0.993533
Stomach Neoplasms	hsa-mir-30a	0.993533
Stomach Neoplasms	hsa-let-7d	0.993533
Inflammatory Bowel Diseases	hsa-mir-146a	0.9935
Melanoma	hsa-mir-199b	0.9935
Neuroblastoma	hsa-mir-34c	0.993467
Carcinoma, Renal Cell	hsa-mir-133b	0.993333
Ovarian Neoplasms	hsa-mir-137	0.993333
Prostatic Neoplasms	hsa-mir-206	0.993333
Stomach Neoplasms	hsa-let-7i	0.993333
Atrial Fibrillation	hsa-mir-146a	0.9933
Hepatitis C	hsa-mir-92a	0.9933
Carcinoma, Squamous Cell	hsa-mir-196a	0.993233
Retinoblastoma	hsa-mir-125b	0.993233
Carcinoma Hepatocellular	hsa-mir-185	0.9932
Head and Neck Neoplasms	hsa-mir-200a	0.9932
Hepatitis C	hsa-mir-18a	0.9932
Neuroblastoma	hsa-mir-126	0.9932
Uterine Cervical Neoplasms	hsa-mir-223	0.993133
Leukemia, Myeloid, Acute	hsa-mir-106b	0.9931
Urinary Bladder Neoplasms	hsa-mir-20b	0.9931
Glioma	hsa-mir-34b	0.993067
Endometriosis	hsa-mir-210	0.993033
Spinal Cord Injuries	hsa-mir-155	0.993
Glioblastoma	hsa-let-7g	0.993
Lung Neoplasms	hsa-mir-449b	0.993
Lung Neoplasms	hsa-mir-423	0.993
Myelodysplastic Syndromes	hsa-mir-92a	0.993
Myelodysplastic Syndromes	hsa-mir-19b	0.993
Hepatitis B	hsa-mir-20a	0.993
Ovarian Neoplasms	hsa-mir-212	0.992867
Ovarian Neoplasms	hsa-mir-373	0.992867
Asthma	hsa-mir-92a	0.9928
Glioma	hsa-mir-125a	0.9928
Melanoma	hsa-mir-130a	0.9928
Osteosarcoma	hsa-let-7c	0.9928
Neuroblastoma	hsa-mir-200a	0.9927
Prostatic Neoplasms	hsa-mir-134	0.9927
Stomach Neoplasms	hsa-mir-134	0.9927
Pancreatic Neoplasms	hsa-mir-19a	0.9927
Stomach Neoplasms	hsa-mir-198	0.9927
Nasopharyngeal Neoplasms	hsa-mir-200c	0.992667
Carcinoma, Non-Small-Cell Lung	hsa-mir-19b	0.992667
Leukemia, Lymphocytic, Chronic, B-Cell	hsa-mir-145	0.992667
Lymphoma, Large-Cell, Anaplastic	hsa-mir-125b	0.992633
Breast Neoplasms	hsa-mir-99a	0.9926
Carcinoma, Renal Cell	hsa-mir-20a	0.9926
Colitis, Ulcerative	hsa-mir-146a	0.9926
Neoplasms, Squamous Cell	hsa-mir-145	0.9926
Pancreatic Neoplasms	hsa-mir-206	0.9926
Prostatic Neoplasms	hsa-let-7i	0.992533
Breast Neoplasms	hsa-mir-542	0.9925
Kidney Diseases	hsa-mir-125b	0.992433
Lymphoma, Large B-Cell, Diffuse	hsa-mir-146a	0.992433
Schizophrenia	hsa-mir-20a	0.992433
Stomach Neoplasms	hsa-mir-219	0.9924
Breast Neoplasms	hsa-mir-134	0.992367
lymphoma	hsa-mir-199a	0.992333
Prostatic Neoplasms	hsa-mir-449b	0.992333
Schizophrenia	hsa-mir-18a	0.9923
Carcinoma, Squamous Cell	hsa-mir-199b	0.9923
Stomach Neoplasms	hsa-mir-98	0.9923
Hematologic Neoplasms	hsa-mir-145	0.992267
Breast Neoplasms	hsa-mir-212	0.9922
Carcinoma, Non-Small-Cell Lung	hsa-mir-142	0.9922
Urinary Bladder Neoplasms	hsa-mir-30c	0.9922
Pancreatic Neoplasms	hsa-mir-302d	0.992167
Esophageal Neoplasms	hsa-mir-15b	0.992133
Hepatitis C	hsa-mir-125b	0.992133
Melanoma	hsa-mir-192	0.9921
Uterine Cervical Neoplasms	hsa-mir-92a	0.9921
Uterine Cervical Neoplasms	hsa-let-7g	0.992067
Adrenocortical Carcinoma	hsa-mir-19b	0.992
Esophageal Neoplasms	hsa-mir-125a	0.992
Lung Neoplasms	hsa-mir-139	0.992
Melanoma	hsa-mir-148b	0.992
Ovarian Neoplasms	hsa-mir-139	0.992
Stomach Neoplasms	hsa-mir-215	0.992
Urinary Bladder Neoplasms	hsa-mir-342	0.992
Carcinoma Hepatocellular	hsa-mir-340	0.991967
Head and Neck Neoplasms	hsa-mir-182	0.991867
Retinoblastoma	hsa-mir-146a	0.991867
Endometrial Neoplasms	hsa-mir-19b	0.991833
Leukemia, Myeloid, Acute	hsa-mir-101	0.991833
Neoplasms	hsa-mir-212	0.991833
Asthma	hsa-mir-145	0.9918
Colorectal Neoplasms	hsa-mir-520d	0.9918
Heart Failure	hsa-mir-451a	0.9918
Stomach Neoplasms	hsa-mir-92b	0.9918
Carcinoma, Non-Small-Cell Lung	hsa-mir-133a	0.991767
Carcinoma, Non-Small-Cell Lung	hsa-mir-200a	0.991767
medulloblastoma	hsa-mir-30c	0.991767
Carcinoma, Basal Cell	hsa-mir-92a	0.991767
medulloblastoma	hsa-let-7b	0.991767
Neoplasms, Squamous Cell	hsa-mir-155	0.991767
Prostatic Neoplasms	hsa-mir-186	0.991767
Carcinoma, Renal Cell	hsa-mir-125a	0.991733
Carcinoma, Renal Cell	hsa-mir-148a	0.9917
Spinal Cord Injuries	hsa-mir-146a	0.991667
Prostatic Neoplasms	hsa-mir-30b	0.991667
Esophageal Neoplasms	hsa-mir-206	0.991633
Breast Neoplasms	hsa-mir-208a	0.9916
Glioblastoma	hsa-mir-107	0.9916
Melanoma	hsa-mir-376c	0.9916
Thyroid Neoplasms	hsa-mir-18a	0.9916
Breast Neoplasms	hsa-mir-491	0.9915
Head and Neck Neoplasms	hsa-mir-19b	0.9915
Heart Failure	hsa-mir-200a	0.9915
Mouth Neoplasms	hsa-mir-145	0.9915
Carcinoma Hepatocellular	hsa-mir-23b	0.9914
Carcinoma	hsa-mir-126	0.9914
Prostatic Neoplasms	hsa-mir-215	0.991367
Ovarian Neoplasms	hsa-mir-95	0.991333
Prostatic Neoplasms	hsa-mir-638	0.991333
Stomach Neoplasms	hsa-mir-339	0.991333
Nasopharyngeal Neoplasms	hsa-mir-16	0.9913
Ovarian Neoplasms	hsa-mir-134	0.9913
Carcinoma	hsa-mir-19b	0.9913
Thyroid Neoplasms	hsa-mir-34c	0.991267
Hepatitis C	hsa-mir-126	0.991267
Myocardial Infarction	hsa-mir-143	0.991267
Ovarian Neoplasms	hsa-mir-208a	0.991267
Melanoma	hsa-mir-212	0.9912
Melanoma	hsa-mir-92b	0.9912
Adenocarcinoma	hsa-mir-125b	0.991167
Carcinoma, Renal Cell	hsa-mir-18b	0.991167
Hepatitis B	hsa-mir-125b	0.991133
Heart Failure	hsa-mir-93	0.9911
Hemangiosarcoma	hsa-mir-145	0.9911
Neoplasms, Squamous Cell	hsa-mir-146a	0.9911
Neoplasms, Squamous Cell	hsa-mir-17	0.9911
Neuroblastoma	hsa-mir-181b	0.9911
Glioblastoma	hsa-mir-212	0.991067
Colorectal Neoplasms	hsa-mir-205	0.991033
medulloblastoma	hsa-let-7a	0.991
Urinary Bladder Neoplasms	hsa-mir-206	0.990933
Carcinoma, Non-Small-Cell Lung	hsa-let-7c	0.9909
Obesity	hsa-mir-155	0.9909
Adrenocortical Carcinoma	hsa-mir-223	0.990867
Retinoblastoma	hsa-mir-145	0.990867
Carcinoma Hepatocellular	hsa-mir-520h	0.990867
Nasopharyngeal Neoplasms	hsa-mir-29a	0.990867
Uterine Cervical Neoplasms	hsa-mir-18a	0.990867
Pancreatic Neoplasms	hsa-mir-9	0.990833
Prostatic Neoplasms	hsa-mir-208a	0.9908
Hemangiosarcoma	hsa-mir-125b	0.9908
Glioblastoma	hsa-mir-378a	0.990733
Laryngeal Neoplasms	hsa-mir-17	0.990733
Breast Neoplasms	hsa-mir-532	0.990667
Breast Neoplasms	hsa-mir-378a	0.990667
Carcinoma Hepatocellular	hsa-mir-510	0.990667
Esophageal Neoplasms	hsa-mir-20b	0.990667
Melanoma	hsa-mir-491	0.990667
Inflammation	hsa-mir-19b	0.990633
Neuroblastoma	hsa-mir-205	0.990633
Wounds and Injuries	hsa-mir-146a	0.9906
Glioma	hsa-mir-130a	0.990467
Heart Failure	hsa-mir-20b	0.990433
Urinary Bladder Neoplasms	hsa-mir-106b	0.990433
Stomach Neoplasms	hsa-mir-326	0.9904
Heart Defects, Congenital	hsa-mir-155	0.9904
Glioma	hsa-mir-19a	0.990367
Tuberculosis, Pulmonary	hsa-mir-17	0.990367
Carcinoma, Renal Cell	hsa-mir-181a	0.990333
Prostatic Neoplasms	hsa-mir-148b	0.990333
Ovarian Neoplasms	hsa-mir-423	0.990267
Reperfusion Injury	hsa-mir-145	0.990267
medulloblastoma	hsa-mir-200b	0.990267
Mouth Neoplasms	hsa-mir-146a	0.990233
Melanoma	hsa-mir-423	0.9902
Carcinoma, Renal Cell	hsa-mir-375	0.9902
Carcinoma Hepatocellular	hsa-mir-151b	0.990133
Pancreatic Neoplasms	hsa-mir-367	0.990133
Carcinoma Hepatocellular	hsa-mir-449a	0.9901
Breast Neoplasms	hsa-mir-130a	0.990067
Thyroid Neoplasms	hsa-mir-124	0.990033
Asthma	hsa-mir-17	0.990033
Urinary Bladder Neoplasms	hsa-mir-128	0.989967
Esophageal Neoplasms	hsa-mir-373	0.989933
Prostatic Neoplasms	hsa-mir-192	0.989933
Vascular Diseases	hsa-mir-125b	0.989933
Retinoblastoma	hsa-mir-155	0.989867
Heart Failure	hsa-let-7g	0.989867
Leukemia, Lymphocytic, Chronic, B-Cell	hsa-mir-210	0.989867
Ovarian Neoplasms	hsa-mir-23b	0.989867
Gastrointestinal Neoplasms	hsa-mir-20a	0.9898
Glioblastoma	hsa-mir-200a	0.9898
Head and Neck Neoplasms	hsa-mir-27a	0.989767
Heart Failure	hsa-mir-146b	0.989767
Neoplasms	hsa-mir-133b	0.989767
Mouth Neoplasms	hsa-mir-17	0.989733
Lung Neoplasms	hsa-mir-148b	0.989667
Melanoma	hsa-mir-150	0.989667
Melanoma	hsa-mir-449a	0.989667
Prostatic Neoplasms	hsa-mir-491	0.989667
Hepatitis B	hsa-mir-92a	0.989633
Breast Neoplasms	hsa-mir-372	0.9896
Leukemia, Myeloid, Acute	hsa-mir-451a	0.989567
Adrenocortical Carcinoma	hsa-mir-200a	0.989533
Neuroblastoma	hsa-mir-29a	0.989533
Breast Neoplasms	hsa-mir-98	0.9895
Colorectal Neoplasms	hsa-mir-381	0.9894
Carcinoma, Squamous Cell	hsa-mir-192	0.989367
Melanoma	hsa-mir-134	0.989367
Prostatic Neoplasms	hsa-mir-30a	0.989333
Melanoma	hsa-mir-99b	0.989333
Autistic Disorder	hsa-mir-17	0.989267
Prostatic Neoplasms	hsa-mir-142	0.989267
Reperfusion Injury	hsa-mir-155	0.989233
Asthma	hsa-mir-143	0.9892
Leukemia, Myeloid, Acute	hsa-mir-93	0.9892
Neuroblastoma	hsa-mir-140	0.989167
Atrial Fibrillation	hsa-mir-21	0.9891
Lung Neoplasms	hsa-mir-302a	0.9891
Ovarian Neoplasms	hsa-mir-326	0.989067
Inflammation	hsa-mir-92a	0.989067
medulloblastoma	hsa-mir-25	0.989
Myocardial Infarction	hsa-mir-145	0.989
Carcinoma, Squamous Cell	hsa-mir-212	0.988967
Carcinoma Hepatocellular	hsa-mir-149	0.988967
Carcinoma, Squamous Cell	hsa-mir-30c	0.9889
Glioblastoma	hsa-mir-182	0.9889
Retinoblastoma	hsa-mir-21	0.988867
Neuroblastoma	hsa-mir-18b	0.988867
Breast Neoplasms	hsa-mir-181c	0.988833
Neuroblastoma	hsa-let-7g	0.9888
Breast Neoplasms	hsa-mir-92b	0.9888
Esophageal Neoplasms	hsa-mir-140	0.9888
Stomach Neoplasms	hsa-mir-638	0.9888
Colorectal Neoplasms	hsa-mir-326	0.988733
Endometrial Neoplasms	hsa-mir-143	0.988733
Stomach Neoplasms	hsa-mir-499a	0.988733
Fibrosis	hsa-mir-146a	0.988667
Carcinoma Hepatocellular	hsa-mir-708	0.988667
Myelodysplastic Syndromes	hsa-mir-29a	0.988633
Carcinoma, Renal Cell	hsa-mir-19b	0.9886
Ovarian Neoplasms	hsa-mir-98	0.9886
Cardiomyopathy, Dilated	hsa-mir-146a	0.988567
Laryngeal Neoplasms	hsa-mir-146a	0.988567
Pancreatic Neoplasms	hsa-mir-134	0.988567
Obesity	hsa-mir-125b	0.9885
Parkinson Disease	hsa-mir-146a	0.9885
Muscular Dystrophy, Facioscapulohumeral	hsa-mir-146a	0.988467
Muscular Dystrophy, Facioscapulohumeral	hsa-mir-155	0.988467
Neoplasms	hsa-mir-193a	0.988467
Rectal Neoplasms	hsa-mir-146a	0.988433
Diabetes Mellitus, Type 2	hsa-mir-19b	0.988433
Leukemia, Myeloid, Acute	hsa-mir-206	0.988433
Lymphoma, B-Cell	hsa-mir-223	0.988433
Prostatic Neoplasms	hsa-mir-328	0.9884
Schizophrenia	hsa-mir-126	0.9884
Colorectal Neoplasms	hsa-mir-125a	0.988367
Lymphoma, B-Cell	hsa-mir-125b	0.988367
Neoplasms	hsa-mir-140	0.988367
Carcinoma, Renal Cell	hsa-mir-30a	0.988333
Head and Neck Neoplasms	hsa-mir-19a	0.988333
Stomach Neoplasms	hsa-mir-542	0.988333
Stomach Neoplasms	hsa-mir-99b	0.988333
Urinary Bladder Neoplasms	hsa-mir-137	0.988333
Lymphoma, B-Cell	hsa-mir-126	0.988267
Melanoma	hsa-mir-129	0.988267
Glioblastoma	hsa-mir-499a	0.988233
Stomach Neoplasms	hsa-mir-381	0.9882
Breast Neoplasms	hsa-mir-517a	0.988167
Carcinoma Hepatocellular	hsa-mir-519c	0.988133
Breast Neoplasms	hsa-mir-449a	0.9881
Heart Failure	hsa-mir-137	0.988
Adrenocortical Carcinoma	hsa-mir-146b	0.988
Carcinoma Hepatocellular	hsa-mir-515	0.988
Thyroid Neoplasms	hsa-let-7i	0.988
Carcinoma Hepatocellular	hsa-mir-103b	0.987967
Carcinoma Hepatocellular	hsa-mir-28	0.9879
Glioma	hsa-mir-192	0.9878
Heart Failure	hsa-mir-140	0.9878
medulloblastoma	hsa-mir-378a	0.9878
Leukemia, Myeloid, Acute	hsa-mir-107	0.987767
Colorectal Neoplasms	hsa-mir-20b	0.9877
Stomach Neoplasms	hsa-mir-197	0.987667
Uterine Cervical Neoplasms	hsa-mir-199b	0.987667
Prostatic Neoplasms	hsa-mir-372	0.987633
Schizophrenia	hsa-mir-223	0.987633
Adrenocortical Carcinoma	hsa-mir-18a	0.9876
Head and Neck Neoplasms	hsa-mir-222	0.9876
Myelodysplastic Syndromes	hsa-mir-223	0.987567
Carcinoma Hepatocellular	hsa-mir-194	0.987533
Carcinoma, Renal Cell	hsa-mir-449b	0.987533
Head and Neck Neoplasms	hsa-mir-92a	0.9875
Carcinoma Hepatocellular	hsa-mir-638	0.987433
Obesity	hsa-mir-146a	0.987367
Pancreatic Neoplasms	hsa-mir-93	0.987333
Carcinoma, Basal Cell	hsa-mir-125b	0.9873
Glioma	hsa-mir-212	0.9873
Nasopharyngeal Neoplasms	hsa-mir-210	0.987267
Lung Neoplasms	hsa-mir-92b	0.9872
Neuroblastoma	hsa-let-7i	0.987167
Esophageal Neoplasms	hsa-mir-137	0.987167
Frontotemporal Lobar Degeneration	hsa-mir-146a	0.987133
Frontotemporal Lobar Degeneration	hsa-mir-155	0.987133
Melanoma	hsa-mir-100	0.987133
Carcinoma	hsa-let-7b	0.9871
Lung Neoplasms	hsa-mir-449a	0.9871
Vascular Diseases	hsa-mir-19b	0.9871
Hodgkin Disease	hsa-mir-143	0.987067
Prostatic Neoplasms	hsa-mir-103a	0.987033
Ovarian Neoplasms	hsa-mir-452	0.987033
Asthma	hsa-mir-199a	0.987
Pancreatic Neoplasms	hsa-mir-381	0.987
Psoriasis	hsa-mir-145	0.986967
Glioma	hsa-mir-206	0.986967
Ovarian Neoplasms	hsa-mir-196a	0.986933
Breast Neoplasms	hsa-mir-130b	0.986933
Parkinson Disease	hsa-mir-92a	0.9869
Ovarian Neoplasms	hsa-mir-372	0.9869
Carcinoma, Renal Cell	hsa-mir-106a	0.986733
Carcinoma, Renal Cell	hsa-mir-212	0.9867
Pancreatic Neoplasms	hsa-mir-326	0.9867
Inflammation	hsa-mir-145	0.986633
Urinary Bladder Neoplasms	hsa-mir-497	0.986633
Lung Neoplasms	hsa-mir-23b	0.986533
Ovarian Neoplasms	hsa-mir-381	0.986533
Heart Failure	hsa-mir-7	0.986533
Breast Neoplasms	hsa-mir-362	0.9865
Heart Failure	hsa-mir-25	0.9865
Prostatic Neoplasms	hsa-mir-196a	0.9865
Urinary Bladder Neoplasms	hsa-mir-193b	0.9865
Leukemia, Myeloid, Acute	hsa-mir-10b	0.986467
Esophageal Neoplasms	hsa-mir-10a	0.986433
Carcinoma Hepatocellular	hsa-mir-514a	0.986433
Leukemia, B-Cell	hsa-mir-146a	0.986433
Ovarian Neoplasms	hsa-mir-378a	0.9864
Colorectal Neoplasms	hsa-mir-212	0.986333
Heart Failure	hsa-mir-221	0.986333
Melanoma	hsa-mir-133b	0.986333
Neuroblastoma	hsa-mir-181a	0.986267
Melanoma	hsa-mir-629	0.986233
lymphoma	hsa-mir-222	0.986167
Uterine Cervical Neoplasms	hsa-mir-200c	0.986167
Glioma	hsa-mir-137	0.986167
Urinary Bladder Neoplasms	hsa-mir-130a	0.986167
Hemangiosarcoma	hsa-mir-146a	0.986133
Myeloproliferative Disorders	hsa-mir-145	0.986133
Schizophrenia	hsa-mir-143	0.986133
Adrenocortical Carcinoma	hsa-mir-9	0.9861
Lymphoma, B-Cell	hsa-mir-210	0.9861
Lymphoma, Mantle-Cell	hsa-mir-145	0.9861
Prostatic Neoplasms	hsa-mir-29c	0.9861
Uterine Cervical Neoplasms	hsa-mir-125a	0.9861
Prostatic Neoplasms	hsa-mir-181a	0.9861
Glioblastoma	hsa-mir-133b	0.986067
Lymphoma, Mantle-Cell	hsa-mir-146a	0.986067
Lymphoma, Mantle-Cell	hsa-mir-155	0.986067
Breast Neoplasms	hsa-mir-371a	0.986
Breast Neoplasms	hsa-mir-217	0.986
Neoplasms	hsa-mir-497	0.986
Urinary Bladder Neoplasms	hsa-mir-373	0.985967
Glioblastoma	hsa-mir-193b	0.985967
Crohn Disease	hsa-mir-146a	0.985867
Lymphoma, T-Cell	hsa-mir-146a	0.985867
Obesity	hsa-mir-145	0.985867
Adrenocortical Carcinoma	hsa-mir-199a	0.985833
Colorectal Neoplasms	hsa-mir-296	0.9858
lymphoma	hsa-let-7c	0.9858
Rectal Neoplasms	hsa-mir-17	0.985767
Esophageal Neoplasms	hsa-mir-26b	0.985733
Schizophrenia	hsa-mir-145	0.985733
Colorectal Neoplasms	hsa-mir-134	0.9857
Carcinoma, Squamous Cell	hsa-mir-19a	0.985633
Leukemia, Myeloid, Acute	hsa-mir-9	0.985633
Ovarian Neoplasms	hsa-mir-26a	0.985633
Urinary Bladder Neoplasms	hsa-mir-499a	0.985533
Thyroid Neoplasms	hsa-mir-140	0.9855
Azoospermia	hsa-mir-145	0.985433
Gastrointestinal Neoplasms	hsa-mir-125b	0.985433
Carcinoma, Squamous Cell	hsa-mir-93	0.985367
Colorectal Neoplasms	hsa-mir-452	0.985333
Heart Failure	hsa-mir-193b	0.985333
Breast Neoplasms	hsa-mir-208b	0.9853
Heart Failure	hsa-mir-449b	0.985267
Uterine Cervical Neoplasms	hsa-let-7b	0.9852
Neuroblastoma	hsa-mir-125a	0.9852
Ovarian Neoplasms	hsa-mir-24	0.9852
Multiple Sclerosis	hsa-mir-92a	0.985167
Myocardial Infarction	hsa-mir-19b	0.985167
Prostatic Neoplasms	hsa-mir-211	0.985167
Endometrial Neoplasms	hsa-mir-92a	0.985133
Lymphoma, Large-Cell, Anaplastic	hsa-mir-145	0.985133
Neuroblastoma	hsa-mir-375	0.985133
Carcinoma, Renal Cell	hsa-mir-29a	0.9851
Melanoma	hsa-mir-372	0.9851
Uterine Cervical Neoplasms	hsa-let-7c	0.9851
Inflammatory Bowel Diseases	hsa-mir-125b	0.9851
Prostatic Neoplasms	hsa-mir-150	0.985033
Asthma	hsa-mir-223	0.985
Adrenocortical Carcinoma	hsa-mir-92a	0.984967
Colonic Neoplasms	hsa-mir-195	0.984933
Carcinoma, Renal Cell	hsa-mir-497	0.984933
Melanoma	hsa-mir-98	0.9849
Prostatic Neoplasms	hsa-mir-210	0.9849
Myocardial Infarction	hsa-mir-199a	0.984867
Thyroid Neoplasms	hsa-let-7d	0.984833
Neoplasms	hsa-mir-130a	0.984833
Thyroid Neoplasms	hsa-let-7g	0.984833
Osteosarcoma	hsa-mir-200a	0.984833
Esophageal Neoplasms	hsa-mir-302c	0.9848
Breast Neoplasms	hsa-mir-508	0.9848
Thyroid Neoplasms	hsa-mir-182	0.9848
Coronary Artery Disease	hsa-mir-145	0.984767
Neuroblastoma	hsa-let-7f	0.984767
Uterine Cervical Neoplasms	hsa-mir-200b	0.984733
Adrenocortical Carcinoma	hsa-let-7g	0.984733
Heart Failure	hsa-mir-206	0.9847
Breast Neoplasms	hsa-mir-744	0.9847
Glioma	hsa-mir-99a	0.9847
Hepatitis B	hsa-mir-223	0.984633
Leukemia	hsa-mir-146a	0.984633
Adrenocortical Carcinoma	hsa-mir-19a	0.9846
Uterine Cervical Neoplasms	hsa-mir-199a	0.9846
Adrenocortical Carcinoma	hsa-let-7f	0.984533
lymphoma	hsa-mir-9	0.984433
Asthma	hsa-mir-200b	0.984433
Carcinoma, Renal Cell	hsa-mir-342	0.984433
Neoplasms, Squamous Cell	hsa-mir-20a	0.984433
Uterine Cervical Neoplasms	hsa-mir-140	0.984433
medulloblastoma	hsa-mir-199a	0.984433
Mouth Neoplasms	hsa-mir-210	0.9844
Inflammation	hsa-mir-223	0.9844
Ovarian Neoplasms	hsa-mir-211	0.984367
Parkinson Disease	hsa-mir-140	0.984367
Carcinoma, Renal Cell	hsa-mir-423	0.984333
Pancreatic Neoplasms	hsa-mir-18b	0.984333
Esophageal Neoplasms	hsa-mir-193b	0.984333
Neuroblastoma	hsa-mir-29c	0.9843
Esophageal Neoplasms	hsa-mir-128	0.9843
Lymphoma, T-Cell	hsa-mir-155	0.984133
Adenoviridae Infections	hsa-mir-145	0.9841
Carcinoma, Non-Small-Cell Lung	hsa-mir-31	0.9841
Heart Defects, Congenital	hsa-mir-146a	0.984067
Carcinoma, Renal Cell	hsa-mir-183	0.984033
Nasopharyngeal Neoplasms	hsa-mir-126	0.984
Neuroblastoma	hsa-mir-20b	0.984
Heart Failure	hsa-mir-31	0.983967
Crohn Disease	hsa-mir-145	0.9839
Adrenocortical Carcinoma	hsa-mir-182	0.983833
Leukemia, Lymphocytic, Chronic, B-Cell	hsa-mir-143	0.9838
Leukemia, Myeloid, Acute	hsa-mir-20b	0.9838
Neoplasms, Squamous Cell	hsa-mir-125b	0.983767
Leukemia-Lymphoma, Adult T-Cell	hsa-mir-145	0.983733
Leukemia, Myeloid, Acute	hsa-mir-429	0.983733
Atrial Fibrillation	hsa-mir-145	0.9837
Adrenocortical Carcinoma	hsa-let-7i	0.9837
Melanoma	hsa-mir-185	0.9837
Ovarian Neoplasms	hsa-mir-186	0.983667
Hepatitis B	hsa-mir-199a	0.983667
Urinary Bladder Neoplasms	hsa-mir-25	0.9836
Nasopharyngeal Neoplasms	hsa-mir-200b	0.9835
Lung Neoplasms	hsa-mir-520a	0.983467
lymphoma	hsa-mir-223	0.983433
Pancreatic Neoplasms	hsa-mir-139	0.983433
Lung Neoplasms	hsa-mir-378a	0.9834
Spinal Cord Injuries	hsa-mir-125b	0.9834
Uterine Cervical Neoplasms	hsa-mir-18b	0.983333
Uterine Cervical Neoplasms	hsa-mir-30c	0.9833
Myocardial Infarction	hsa-mir-18a	0.983267
Crohn Disease	hsa-mir-21	0.983233
Autistic Disorder	hsa-mir-155	0.9832
Esophageal Neoplasms	hsa-mir-497	0.983133
Asthma	hsa-mir-210	0.983133
Azoospermia	hsa-mir-146a	0.9831
Lymphoma, Large B-Cell, Diffuse	hsa-mir-125b	0.9831
Melanoma	hsa-mir-130b	0.9831
Neoplasms	hsa-mir-26b	0.983
Hepatitis B	hsa-mir-16	0.982967
Breast Neoplasms	hsa-mir-144	0.982967
Parkinson Disease	hsa-mir-21	0.982933
Prostatic Neoplasms	hsa-mir-18a	0.982933
Pancreatic Neoplasms	hsa-mir-342	0.982933
Heart Failure	hsa-mir-106a	0.9829
Gastrointestinal Neoplasms	hsa-mir-210	0.982867
Neoplasms	hsa-mir-499a	0.9828
Lymphoma, Mantle-Cell	hsa-mir-125b	0.982767
Vascular Diseases	hsa-mir-15a	0.982767
Hodgkin Disease	hsa-mir-145	0.982733
Carcinoma Hepatocellular	hsa-mir-363	0.982733
Carcinoma, Squamous Cell	hsa-mir-451a	0.9827
Breast Neoplasms	hsa-mir-99b	0.982667
Thyroid Neoplasms	hsa-let-7f	0.982633
Multiple Sclerosis	hsa-mir-125b	0.9826
Multiple Sclerosis	hsa-mir-19b	0.9825
Obesity	hsa-mir-20a	0.982467
Crohn Disease	hsa-mir-19b	0.9824
Prostatic Neoplasms	hsa-mir-625	0.9824
Psoriasis	hsa-mir-20a	0.9824
Aortic Aneurysm, Thoracic	hsa-mir-15a	0.982367
Glioblastoma	hsa-mir-211	0.982333
Urinary Bladder Neoplasms	hsa-mir-140	0.9823
Aortic Aneurysm, Thoracic	hsa-mir-145	0.9823
Heart Failure	hsa-mir-29c	0.9823
Lung Neoplasms	hsa-mir-324	0.982233
Colorectal Neoplasms	hsa-mir-449b	0.982167
Colorectal Neoplasms	hsa-let-7g	0.982133
Hemangiosarcoma	hsa-mir-155	0.982133
Adenocarcinoma	hsa-mir-34a	0.981967
lymphoma	hsa-mir-143	0.981967
Nasopharyngeal Neoplasms	hsa-mir-143	0.981967
Retinoblastoma	hsa-mir-18b	0.981967
Heart Failure	hsa-mir-127	0.981967
Colonic Neoplasms	hsa-mir-222	0.981933
Colonic Neoplasms	hsa-mir-148a	0.9819
Osteosarcoma	hsa-mir-138	0.9819
Melanoma	hsa-mir-335	0.981867
Adrenocortical Carcinoma	hsa-mir-133b	0.981867
medulloblastoma	hsa-mir-181a	0.981867
Adrenocortical Carcinoma	hsa-mir-205	0.981833
Diabetes Mellitus, Type 2	hsa-mir-92a	0.981833
lymphoma	hsa-mir-183	0.981767
Neoplasms	hsa-mir-195	0.9817
Heart Failure	hsa-let-7i	0.981667
lymphoma	hsa-mir-182	0.981633
Aortic Valve Stenosis	hsa-mir-146a	0.9816
Vascular Diseases	hsa-mir-29a	0.981567
Toxoplasma	hsa-mir-146a	0.981567
Prostatic Neoplasms	hsa-mir-376c	0.981533
Barrett Esophagus	hsa-mir-17	0.9815
Colorectal Neoplasms	hsa-mir-128	0.9814
Stomach Neoplasms	hsa-mir-203	0.981367
Leukemia	hsa-mir-155	0.981333
medulloblastoma	hsa-mir-146b	0.981333
Colitis, Ulcerative	hsa-mir-125b	0.981333
Ovarian Neoplasms	hsa-mir-574	0.981333
Hematologic Neoplasms	hsa-mir-15a	0.9813
Lung Neoplasms	hsa-mir-106b	0.981267
Glioblastoma	hsa-mir-26b	0.981233
Melanoma	hsa-mir-103b	0.981167
Pancreatic Neoplasms	hsa-mir-30b	0.981167
Neuroblastoma	hsa-mir-27a	0.981133
Adrenocortical Carcinoma	hsa-mir-34c	0.981033
Nasopharyngeal Neoplasms	hsa-mir-200a	0.981033
Adrenocortical Carcinoma	hsa-mir-181a	0.981
Schizophrenia	hsa-mir-125b	0.981
Breast Neoplasms	hsa-mir-503	0.980933
Carcinoma, Squamous Cell	hsa-mir-342	0.980933
Glioma	hsa-mir-10a	0.9809
Nasopharyngeal Neoplasms	hsa-mir-19a	0.980867
Carcinoma	hsa-mir-18a	0.980833
Neoplasms	hsa-mir-128	0.9808
Carcinoma, Renal Cell	hsa-mir-186	0.980767
Lung Neoplasms	hsa-mir-208a	0.980767
Breast Neoplasms	hsa-mir-15b	0.9807
Neuroblastoma	hsa-mir-199b	0.980667
Carcinoma	hsa-mir-199a	0.980633
Carcinoma, Non-Small-Cell Lung	hsa-mir-92a	0.980633
Carcinoma, Squamous Cell	hsa-mir-206	0.980633
Burkitt Lymphoma	hsa-mir-145	0.9806
Leukemia, Myeloid, Acute	hsa-mir-373	0.980567
Mesothelioma	hsa-mir-125b	0.980567
Colorectal Neoplasms	hsa-mir-32	0.980567
Nasopharyngeal Neoplasms	hsa-mir-181b	0.980567
Pancreatic Neoplasms	hsa-mir-491	0.980567
Melanoma	hsa-mir-127	0.980533
Lymphoma, Large-Cell, Anaplastic	hsa-mir-146a	0.980533
Thyroid Neoplasms	hsa-mir-205	0.9805
Neuroblastoma	hsa-mir-24	0.980467
Adenoviridae Infections	hsa-mir-20a	0.9804
Carcinoma Hepatocellular	hsa-mir-371a	0.9804
Ovarian Neoplasms	hsa-mir-363	0.9804
Alzheimer Disease	hsa-let-7g	0.980333
Lung Neoplasms	hsa-mir-491	0.980333
Osteosarcoma	hsa-mir-18b	0.9803
Carcinoma, Renal Cell	hsa-mir-223	0.980267
Heart Defects, Congenital	hsa-mir-21	0.980267
medulloblastoma	hsa-mir-133a	0.980233
Myotonic Dystrophy	hsa-mir-17	0.980233
Pancreatic Neoplasms	hsa-mir-449a	0.9802
Pancreatic Neoplasms	hsa-mir-520d	0.9802
Thyroid Neoplasms	hsa-mir-19a	0.9802
Uterine Cervical Neoplasms	hsa-mir-193a	0.980167
Lung Neoplasms	hsa-mir-151b	0.980133
Reperfusion Injury	hsa-mir-17	0.9801
Uterine Cervical Neoplasms	hsa-mir-183	0.9801
Thyroid Neoplasms	hsa-mir-203	0.9801
Hepatitis B	hsa-mir-29b	0.980033
Carcinoma, Renal Cell	hsa-mir-31	0.98
Carcinoma, Renal Cell	hsa-mir-18a	0.98
Glioblastoma	hsa-mir-373	0.98
medulloblastoma	hsa-mir-375	0.98
Neoplasms, Squamous Cell	hsa-mir-19b	0.98
Diabetes Mellitus, Type 2	hsa-mir-155	0.979933
Pancreatic Neoplasms	hsa-mir-497	0.979867
Toxoplasma	hsa-mir-145	0.979867
Carcinoma Hepatocellular	hsa-mir-495	0.979867
Neoplasms, Squamous Cell	hsa-mir-18b	0.979833
Carcinoma Hepatocellular	hsa-mir-374a	0.979833
Head and Neck Neoplasms	hsa-mir-20b	0.979833
Melanoma	hsa-mir-198	0.979833
Hepatitis B	hsa-let-7g	0.9798
Breast Neoplasms	hsa-mir-499b	0.9798
Leukemia, Myeloid, Acute	hsa-mir-192	0.9798
Colorectal Neoplasms	hsa-mir-204	0.9798
Colonic Neoplasms	hsa-mir-183	0.979767
Neuroblastoma	hsa-mir-221	0.979733
Breast Neoplasms	hsa-mir-363	0.979733
Colorectal Neoplasms	hsa-mir-520h	0.9797
Ovarian Neoplasms	hsa-mir-324	0.9797
Stomach Neoplasms	hsa-mir-520h	0.9797
Muscular Dystrophy, Duchenne	hsa-mir-145	0.979667
Carcinoma Hepatocellular	hsa-mir-593	0.979633
Melanoma	hsa-mir-181c	0.979633
Carcinoma, Squamous Cell	hsa-mir-107	0.9796
Stomach Neoplasms	hsa-mir-96	0.9796
Thyroid Neoplasms	hsa-mir-181b	0.979567
Heart Failure	hsa-mir-375	0.9795
Mouth Neoplasms	hsa-let-7c	0.979467
Nasopharyngeal Neoplasms	hsa-mir-199a	0.979467
Carcinoma Hepatocellular	hsa-mir-632	0.979467
Asthma	hsa-mir-203	0.979433
Heart Failure	hsa-mir-95	0.9794
Thyroid Neoplasms	hsa-mir-106a	0.9794
Endometrial Neoplasms	hsa-mir-16	0.9794
Thyroid Neoplasms	hsa-mir-125a	0.979367
Glioblastoma	hsa-mir-192	0.979367
Esophageal Neoplasms	hsa-let-7e	0.979333
Tuberculosis, Pulmonary	hsa-mir-145	0.979333
Uterine Cervical Neoplasms	hsa-mir-10b	0.979333
Acute Coronary Syndrome	hsa-mir-125b	0.9793
Glioblastoma	hsa-mir-24	0.9793
Carcinoma, Renal Cell	hsa-mir-20b	0.979267
Myocardial Ischemia	hsa-mir-155	0.979233
Neoplasms	hsa-mir-135b	0.9792
Pancreatic Neoplasms	hsa-mir-92b	0.9792
Colorectal Neoplasms	hsa-mir-449a	0.979167
Lymphoma, T-Cell	hsa-mir-16	0.979133
Myocardial Infarction	hsa-let-7b	0.9791
Pancreatic Neoplasms	hsa-mir-423	0.9791
Hypertension	hsa-mir-210	0.979067
Neuroblastoma	hsa-mir-106a	0.979067
Toxoplasma	hsa-mir-125b	0.979067
Myotonic Dystrophy	hsa-mir-145	0.979033
Autistic Disorder	hsa-mir-20a	0.979
Glioma	hsa-let-7e	0.979
Barrett Esophagus	hsa-mir-19b	0.978933
Colorectal Neoplasms	hsa-mir-30e	0.978933
Ovarian Neoplasms	hsa-mir-520a	0.978933
Colorectal Neoplasms	hsa-mir-302d	0.9789
Neoplasms	hsa-mir-107	0.978833
Lymphoma, Large B-Cell, Diffuse	hsa-mir-145	0.9788
Prostatic Neoplasms	hsa-mir-520h	0.9788
Hemangiosarcoma	hsa-mir-29a	0.978767
Esophageal Neoplasms	hsa-mir-302b	0.978733
medulloblastoma	hsa-mir-15a	0.978733
Barrett Esophagus	hsa-mir-20a	0.9787
Glioma	hsa-mir-140	0.9787
Hepatitis B	hsa-mir-34a	0.978667
Carcinoma, Renal Cell	hsa-mir-95	0.978633
Barrett Esophagus	hsa-mir-23a	0.978633
Carcinoma, Renal Cell	hsa-mir-520c	0.9786
Head and Neck Neoplasms	hsa-mir-218	0.9786
Leukemia, Myeloid, Acute	hsa-mir-26b	0.978567
Adrenocortical Carcinoma	hsa-mir-338	0.978567
Colorectal Neoplasms	hsa-mir-30b	0.978533
Mesothelioma	hsa-mir-140	0.978533
Polycythemia Vera	hsa-mir-146a	0.9785
Sarcoma, Ewing	hsa-let-7c	0.9785
Schizophrenia	hsa-mir-342	0.9785
Lung Neoplasms	hsa-mir-520c	0.978467
Lung Neoplasms	hsa-mir-194	0.9784
Prostatic Neoplasms	hsa-mir-520a	0.9784
Hodgkin Disease	hsa-mir-210	0.978367
Parkinson Disease	hsa-mir-20b	0.978367
Colonic Neoplasms	hsa-mir-34b	0.9783
Lung Neoplasms	hsa-mir-376c	0.978267
Heart Failure	hsa-mir-99a	0.978267
Stomach Neoplasms	hsa-mir-211	0.978267
Lung Neoplasms	hsa-mir-129	0.978267
Neuroblastoma	hsa-mir-133b	0.978267
Carcinoma, Squamous Cell	hsa-mir-128	0.978233
Ovarian Neoplasms	hsa-mir-491	0.9782
Prostatic Neoplasms	hsa-mir-363	0.9782
Ischemia	hsa-mir-145	0.978167
Myotonic Dystrophy	hsa-mir-20b	0.978167
Nasopharyngeal Neoplasms	hsa-mir-106a	0.978167
Myelodysplastic Syndromes	hsa-mir-199a	0.9781
Pancreatic Neoplasms	hsa-mir-193a	0.9781
Parkinson Disease	hsa-mir-145	0.9781
Asthma	hsa-mir-23a	0.978067
Carcinoma, Renal Cell	hsa-mir-211	0.978033
Glioma	hsa-mir-296	0.978033
Multiple Sclerosis	hsa-mir-126	0.977967
Alzheimer Disease	hsa-mir-23a	0.977933
Coronary Artery Disease	hsa-mir-155	0.9778
Frontotemporal Lobar Degeneration	hsa-mir-125b	0.9778
Polycythemia Vera	hsa-mir-145	0.9778
Ovarian Neoplasms	hsa-mir-27b	0.977767
Glioblastoma	hsa-mir-140	0.977767
Carcinoma, Renal Cell	hsa-mir-296	0.977733
Leukemia	hsa-mir-210	0.9777
Head and Neck Neoplasms	hsa-mir-133b	0.9777
Lung Neoplasms	hsa-mir-99b	0.977667
Carcinoma, Renal Cell	hsa-mir-1	0.9776
Retinoblastoma	hsa-mir-138	0.977567
Leukemia, Lymphocytic, Chronic, B-Cell	hsa-let-7b	0.977533
Thyroid Neoplasms	hsa-mir-29c	0.9775
Vascular Diseases	hsa-mir-29b	0.9775
Pancreatic Neoplasms	hsa-mir-185	0.977467
Prostatic Neoplasms	hsa-mir-10b	0.977467
Muscular Dystrophy, Facioscapulohumeral	hsa-mir-125b	0.977467
Carcinoma, Renal Cell	hsa-mir-30e	0.9774
Osteosarcoma	hsa-mir-9	0.9774
Breast Neoplasms	hsa-mir-433	0.977367
Crohn Disease	hsa-mir-221	0.977333
Carcinoma Hepatocellular	hsa-mir-513a	0.9773
Carcinoma	hsa-let-7c	0.9772
Carcinoma, Non-Small-Cell Lung	hsa-mir-29a	0.977133
Hepatitis C	hsa-mir-212	0.977133
Adenoviridae Infections	hsa-mir-146a	0.9771
Mouth Neoplasms	hsa-mir-92a	0.9771
Glioma	hsa-mir-378a	0.9771
Alzheimer Disease	hsa-let-7f	0.977067
Thyroid Neoplasms	hsa-mir-27a	0.977067
Carcinoma, Renal Cell	hsa-mir-326	0.977033
Colorectal Neoplasms	hsa-mir-106b	0.977033
Pancreatic Neoplasms	hsa-mir-30e	0.977033
Alzheimer Disease	hsa-mir-375	0.977
Thyroid Neoplasms	hsa-mir-142	0.977
Colonic Neoplasms	hsa-mir-199b	0.976967
Carcinoma Hepatocellular	hsa-mir-488	0.976967
Endometrial Neoplasms	hsa-mir-222	0.976933
Crohn Disease	hsa-mir-92a	0.976933
Leukemia, Lymphocytic, Chronic, B-Cell	hsa-mir-126	0.9769
Heart Failure	hsa-mir-183	0.9769
Uterine Cervical Neoplasms	hsa-mir-222	0.9769
Diabetes Mellitus	hsa-mir-17	0.976833
Thyroid Neoplasms	hsa-mir-18b	0.976833
Neuroblastoma	hsa-mir-183	0.9768
Neoplasms	hsa-mir-124	0.9768
Melanoma	hsa-mir-208b	0.976767
Periodontal Diseases	hsa-mir-125b	0.976733
Schizophrenia	hsa-mir-140	0.976733
medulloblastoma	hsa-let-7c	0.9767
Lung Neoplasms	hsa-mir-363	0.9767
Ovarian Neoplasms	hsa-mir-638	0.976667
Carcinoma	hsa-mir-143	0.976633
Glioma	hsa-mir-135b	0.976633
Myeloproliferative Disorders	hsa-mir-29a	0.976633
Parkinson Disease	hsa-mir-125b	0.976633
Neuroblastoma	hsa-mir-31	0.976567
Liver Neoplasms	hsa-mir-146a	0.976567
lymphoma	hsa-mir-34c	0.976533
Mouth Neoplasms	hsa-mir-181b	0.976533
Barrett Esophagus	hsa-mir-155	0.9765
Carcinoma, Renal Cell	hsa-mir-193a	0.9765
Hodgkin Disease	hsa-mir-199a	0.9765
Diabetes Mellitus, Type 2	hsa-mir-17	0.9765
Glioblastoma	hsa-let-7i	0.976467
Ovarian Neoplasms	hsa-mir-409	0.976467
Carcinoma, Squamous Cell	hsa-mir-26b	0.976433
Endometrial Neoplasms	hsa-mir-18a	0.9764
Uterine Cervical Neoplasms	hsa-let-7i	0.976367
Nasopharyngeal Neoplasms	hsa-mir-133b	0.976367
Carcinoma Hepatocellular	hsa-mir-516b	0.9763
Lupus Vulgaris	hsa-mir-449b	0.9763
Neuroblastoma	hsa-mir-142	0.9763
Lupus Vulgaris	hsa-let-7c	0.976267
Prostatic Neoplasms	hsa-mir-219	0.976233
Leukemia, Lymphocytic, Chronic, B-Cell	hsa-mir-203	0.9762
Gastrointestinal Neoplasms	hsa-mir-143	0.976167
Hypertrophy	hsa-mir-210	0.976167
Leukemia, Myeloid, Acute	hsa-mir-18b	0.976167
lymphoma	hsa-mir-31	0.976167
Melanoma	hsa-mir-520h	0.976133
Carcinoma, Squamous Cell	hsa-mir-373	0.9761
medulloblastoma	hsa-let-7d	0.9761
medulloblastoma	hsa-mir-200a	0.976067
Gastrointestinal Neoplasms	hsa-mir-24	0.976
Adrenocortical Carcinoma	hsa-mir-140	0.975967
Esophageal Neoplasms	hsa-mir-378a	0.975967
Hepatitis B	hsa-mir-143	0.975933
Myocardial Infarction	hsa-let-7a	0.9759
Hodgkin Disease	hsa-mir-223	0.9759
Alzheimer Disease	hsa-mir-203	0.975833
Brain Neoplasms	hsa-mir-146a	0.9758
Leukemia, Lymphocytic, Chronic, B-Cell	hsa-mir-200b	0.975733
Cardiomyopathy, Dilated	hsa-mir-125b	0.975733
Pancreatic Neoplasms	hsa-mir-449b	0.975733
Carcinoma	hsa-mir-223	0.9757
Endometrial Neoplasms	hsa-mir-10b	0.9757
Uterine Cervical Neoplasms	hsa-mir-106a	0.9757
Adrenocortical Carcinoma	hsa-mir-142	0.9757
Toxoplasma	hsa-mir-155	0.975667
Burkitt Lymphoma	hsa-mir-125b	0.975633
Psoriasis	hsa-mir-155	0.975633
Eclampsia	hsa-mir-155	0.9756
Diabetes Mellitus	hsa-mir-125b	0.975567
Carcinoma, Squamous Cell	hsa-mir-15b	0.975533
Colorectal Neoplasms	hsa-mir-302a	0.975533
Carcinoma Hepatocellular	hsa-mir-1471	0.9755
Crohn Disease	hsa-mir-223	0.975433
Lupus Vulgaris	hsa-mir-452	0.975433
Carcinoma, Squamous Cell	hsa-mir-429	0.9754
Melanoma	hsa-mir-363	0.9754
Heart Failure	hsa-mir-134	0.975367
Lymphoma, Mantle-Cell	hsa-mir-29b	0.975367
Carcinoma, Renal Cell	hsa-mir-130a	0.9753
Waldenstrom Macroglobulinemia	hsa-mir-146a	0.975267
Carcinoma, Non-Small-Cell Lung	hsa-let-7i	0.975233
Mesothelioma	hsa-mir-24	0.975233
Neuroblastoma	hsa-mir-127	0.9752
Neuroblastoma	hsa-mir-29b	0.975167
Vascular Diseases	hsa-mir-92a	0.975167
Nasopharyngeal Neoplasms	hsa-mir-221	0.975133
Pancreatic Neoplasms	hsa-mir-378a	0.975133
Lung Neoplasms	hsa-mir-328	0.9751
Schizophrenia	hsa-mir-18b	0.975067
Prostatic Neoplasms	hsa-mir-181c	0.975033
Hypertension	hsa-mir-199a	0.975
Breast Neoplasms	hsa-mir-330	0.974967
Kidney Neoplasms	hsa-mir-155	0.974967
medulloblastoma	hsa-mir-222	0.974967
Melanoma	hsa-mir-144	0.974967
Carcinoma Hepatocellular	hsa-mir-9	0.9749
Uterine Cervical Neoplasms	hsa-mir-25	0.974867
Carcinoma Hepatocellular	hsa-mir-433	0.974833
Endometrial Neoplasms	hsa-mir-199a	0.974833
Asthma	hsa-mir-150	0.9748
Breast Neoplasms	hsa-mir-650	0.9748
Muscular Disorders, Atrophic	hsa-let-7a	0.974767
Periodontal Diseases	hsa-mir-21	0.974767
Neuroblastoma	hsa-mir-182	0.974733
Diabetes Mellitus, Type 2	hsa-mir-221	0.9747
Colonic Neoplasms	hsa-mir-124	0.974667
Heart Failure	hsa-mir-143	0.974667
Melanoma	hsa-mir-10a	0.974667
Myocardial Ischemia	hsa-mir-146a	0.974633
lymphoma	hsa-mir-375	0.9746
Prostatic Neoplasms	hsa-mir-24	0.974567
Colorectal Neoplasms	hsa-mir-302c	0.974567
Leukemia, Lymphocytic, Chronic, B-Cell	hsa-let-7f	0.974567
Leukemia, Lymphocytic, Chronic, B-Cell	hsa-mir-200a	0.974533
Pancreatic Neoplasms	hsa-mir-26b	0.974533
Breast Neoplasms	hsa-mir-1271	0.974467
Glioblastoma	hsa-mir-497	0.974467
Barrett Esophagus	hsa-let-7g	0.9744
Ovarian Neoplasms	hsa-mir-345	0.974367
Asthma	hsa-mir-34a	0.974333
Adrenocortical Carcinoma	hsa-mir-125a	0.974267
Atrial Fibrillation	hsa-mir-92a	0.9742
Hepatitis C	hsa-mir-221	0.9742
Stomach Neoplasms	hsa-mir-28	0.9742
Hodgkin Disease	hsa-mir-200b	0.974167
Adrenocortical Carcinoma	hsa-mir-10b	0.974133
Leukemia, Myeloid, Acute	hsa-mir-212	0.974133
Breast Neoplasms	hsa-mir-361	0.9741
Alzheimer Disease	hsa-mir-20b	0.974067
Carcinoma, Non-Small-Cell Lung	hsa-mir-375	0.974033
Diabetes Mellitus, Type 2	hsa-mir-199a	0.974033
Carcinoma, Renal Cell	hsa-mir-520a	0.974033
Colonic Neoplasms	hsa-mir-375	0.973967
Lung Neoplasms	hsa-mir-345	0.973967
Lymphoma, Mantle-Cell	hsa-mir-29a	0.973933
Ovarian Neoplasms	hsa-mir-520c	0.973933
Atrial Fibrillation	hsa-mir-15a	0.9739
Leukemia, Lymphocytic, Chronic, B-Cell	hsa-mir-199a	0.9739
Lung Neoplasms	hsa-mir-372	0.9739
Mouth Neoplasms	hsa-mir-155	0.973867
Atrial Fibrillation	hsa-mir-17	0.973867
Wounds and Injuries	hsa-mir-125b	0.9738
medulloblastoma	hsa-mir-93	0.973767
Lung Neoplasms	hsa-mir-130b	0.973767
Pancreatic Neoplasms	hsa-mir-542	0.973733
Carcinoma	hsa-mir-34c	0.973667
Kidney Neoplasms	hsa-mir-146a	0.973633
Ovarian Neoplasms	hsa-mir-151b	0.973633
Esophageal Neoplasms	hsa-mir-204	0.973533
medulloblastoma	hsa-mir-34c	0.973467
Pancreatic Neoplasms	hsa-mir-363	0.973467
Prostatic Neoplasms	hsa-mir-103b	0.973467
Psoriasis	hsa-mir-200c	0.973467
Retinoblastoma	hsa-mir-140	0.973467
Laryngeal Neoplasms	hsa-mir-19b	0.973467
Colonic Neoplasms	hsa-mir-93	0.973333
Hematologic Neoplasms	hsa-mir-146a	0.973333
Stomach Neoplasms	hsa-mir-103b	0.973333
Carcinoma, Squamous Cell	hsa-mir-224	0.973333
Nasopharyngeal Neoplasms	hsa-mir-222	0.9733
Carcinoma, Renal Cell	hsa-mir-133a	0.973267
Adenocarcinoma	hsa-mir-19b	0.973267
Glioma	hsa-mir-497	0.973233
Glioblastoma	hsa-mir-34b	0.9732
Psoriasis	hsa-mir-17	0.9732
Carcinoma, Renal Cell	hsa-mir-372	0.973167
lymphoma	hsa-let-7i	0.973133
Brain Neoplasms	hsa-mir-155	0.973133
Gastrointestinal Neoplasms	hsa-mir-181b	0.973
Heart Failure	hsa-mir-15a	0.973
Heart Failure	hsa-mir-378a	0.973
Nasopharyngeal Neoplasms	hsa-mir-375	0.972967
Toxoplasma	hsa-mir-29a	0.972933
Carcinoma, Renal Cell	hsa-mir-499a	0.972933
Muscular Dystrophy, Duchenne	hsa-mir-146a	0.972933
Diabetes Mellitus, Type 2	hsa-mir-200b	0.9729
Uterine Cervical Neoplasms	hsa-mir-107	0.972867
Crohn Disease	hsa-mir-20a	0.9728
Atrial Fibrillation	hsa-mir-143	0.9728
Myelodysplastic Syndromes	hsa-mir-29b	0.972767
Crohn Disease	hsa-mir-155	0.972667
Carcinoma Hepatocellular	hsa-mir-501	0.972667
Thyroid Neoplasms	hsa-mir-338	0.972667
Alzheimer Disease	hsa-mir-29c	0.972633
Endometrial Neoplasms	hsa-mir-106a	0.972633
Inflammation	hsa-mir-20a	0.9726
Head and Neck Neoplasms	hsa-mir-16	0.972567
Myotonic Dystrophy	hsa-mir-146a	0.972533
Carcinoma Hepatocellular	hsa-mir-506	0.9725
Gastrointestinal Neoplasms	hsa-mir-23a	0.9725
Prostatic Neoplasms	hsa-mir-10a	0.9725
medulloblastoma	hsa-mir-27a	0.9725
Asthma	hsa-mir-15a	0.972467
Breast Neoplasms	hsa-mir-105	0.972467
Uterine Cervical Neoplasms	hsa-mir-373	0.972467
Precursor Cell Lymphoblastic Leukemia-Lymphoma	hsa-mir-199a	0.972433
Reperfusion Injury	hsa-mir-16	0.9724
Hemangiosarcoma	hsa-mir-34a	0.9724
Leukemia, Myeloid, Acute	hsa-mir-137	0.972367
Ovarian Neoplasms	hsa-mir-208b	0.972333
Colorectal Neoplasms	hsa-mir-192	0.972333
Inflammation	hsa-mir-143	0.972333
Azoospermia	hsa-mir-21	0.9723
Waldenstrom Macroglobulinemia	hsa-mir-125b	0.972267
Mouth Neoplasms	hsa-mir-143	0.972267
medulloblastoma	hsa-let-7g	0.972233
Barrett Esophagus	hsa-mir-126	0.9722
Osteosarcoma	hsa-mir-20b	0.972167
Melanoma	hsa-mir-638	0.972167
Neuroblastoma	hsa-mir-22	0.972133
Muscular Dystrophy, Duchenne	hsa-mir-150	0.972133
Gastrointestinal Neoplasms	hsa-mir-223	0.9721
Lung Neoplasms	hsa-mir-371a	0.9721
Lupus Erythematosus, Systemic	hsa-mir-210	0.972067
Head and Neck Neoplasms	hsa-mir-150	0.972033
Hepatitis B	hsa-mir-206	0.972033
Crohn Disease	hsa-mir-17	0.971967
Heart Failure	hsa-mir-128	0.971933
Carcinoma Hepatocellular	hsa-mir-584	0.971933
Mouth Neoplasms	hsa-mir-199a	0.9719
Pancreatic Neoplasms	hsa-mir-184	0.9719
Nasopharyngeal Neoplasms	hsa-mir-29b	0.971867
Carcinoma, Renal Cell	hsa-mir-373	0.971833
Mouth Neoplasms	hsa-mir-19b	0.971833
Nasopharyngeal Neoplasms	hsa-mir-124	0.9718
Laryngeal Neoplasms	hsa-mir-92a	0.9718
Glioma	hsa-mir-499a	0.971767
Mouth Neoplasms	hsa-mir-223	0.971767
Osteosarcoma	hsa-let-7i	0.971733
Head and Neck Neoplasms	hsa-mir-25	0.971733
Head and Neck Neoplasms	hsa-mir-140	0.9717
Breast Neoplasms	hsa-mir-502	0.971667
Kidney Diseases	hsa-mir-145	0.971633
Pancreatic Neoplasms	hsa-mir-574	0.9716
Retinoblastoma	hsa-mir-20b	0.9716
Azoospermia	hsa-mir-155	0.971567
medulloblastoma	hsa-mir-142	0.971567
Musculoskeletal Abnormalities	hsa-mir-125b	0.971567
Autistic Disorder	hsa-mir-145	0.971533
Uterine Cervical Neoplasms	hsa-let-7f	0.9715
Schizophrenia	hsa-mir-199a	0.971467
Asthma	hsa-mir-29c	0.971433
Muscular Disorders, Atrophic	hsa-mir-25	0.971433
Ovarian Neoplasms	hsa-mir-708	0.971433
Breast Neoplasms	hsa-mir-28	0.9714
Leukemia-Lymphoma, Adult T-Cell	hsa-mir-15a	0.971333
Diabetes Mellitus	hsa-mir-145	0.9713
Myocardial Infarction	hsa-let-7c	0.971267
Adrenocortical Carcinoma	hsa-mir-18b	0.971233
Barrett Esophagus	hsa-let-7f	0.971233
Hypertension	hsa-let-7c	0.9712
Prostatic Neoplasms	hsa-mir-197	0.9712
Lymphoma, T-Cell	hsa-mir-29a	0.9712
Barrett Esophagus	hsa-mir-92a	0.971133
medulloblastoma	hsa-mir-1	0.971133
Nasopharyngeal Neoplasms	hsa-mir-27a	0.9711
Hodgkin Disease	hsa-mir-203	0.9711
Alzheimer Disease	hsa-mir-206	0.971067
Hepatitis B	hsa-mir-23a	0.971067
Neoplasms	hsa-mir-148a	0.970933
Polycystic Kidney Diseases	hsa-mir-125b	0.970933
Hypertrophy	hsa-mir-146a	0.970833
Leukemia, Myeloid, Acute	hsa-mir-140	0.970833
Stomach Neoplasms	hsa-mir-324	0.970833
Head and Neck Neoplasms	hsa-mir-124	0.9708
Endometrial Neoplasms	hsa-mir-20b	0.970767
Neoplasms	hsa-mir-342	0.970733
Pancreatic Neoplasms	hsa-mir-98	0.970733
Carcinoma, Renal Cell	hsa-mir-98	0.9707
Glioblastoma	hsa-mir-30b	0.970667
Musculoskeletal Abnormalities	hsa-mir-15a	0.970633
Leukemia, Lymphocytic, Chronic, B-Cell	hsa-let-7c	0.970633
Parkinson Disease	hsa-mir-20a	0.9706
Adrenocortical Carcinoma	hsa-mir-183	0.9706
Carcinoma, Renal Cell	hsa-mir-486	0.9706
Nasopharyngeal Neoplasms	hsa-mir-125a	0.9706
Lymphoma, Primary Effusion	hsa-mir-15a	0.970533
Mouth Neoplasms	hsa-let-7f	0.9705
Pancreatic Neoplasms	hsa-mir-140	0.970467
Thyroid Neoplasms	hsa-mir-20b	0.970433
Neuroblastoma	hsa-mir-96	0.970433
Myocardium	hsa-mir-155	0.9704
Leukemia, B-Cell	hsa-mir-29b	0.9704
Prostatic Neoplasms	hsa-mir-371a	0.970367
Uterine Cervical Neoplasms	hsa-mir-124	0.9703
Carcinoma, Squamous Cell	hsa-let-7e	0.9703
Parkinson Disease	hsa-mir-155	0.9703
Head and Neck Neoplasms	hsa-mir-183	0.970267
Hypertrophy	hsa-mir-199a	0.970267
Coronary Artery Disease	hsa-mir-19b	0.970233
Reperfusion Injury	hsa-let-7c	0.970233
Hepatitis C	hsa-mir-223	0.9702
Prostatic Neoplasms	hsa-mir-324	0.970167
Leukemia, Myeloid, Acute	hsa-mir-130a	0.970133
Lupus Erythematosus, Systemic	hsa-let-7c	0.970133
Adrenocortical Carcinoma	hsa-mir-141	0.970033
Reperfusion Injury	hsa-mir-29a	0.97
Hypertrophy	hsa-mir-29c	0.969967
Hepatitis C	hsa-mir-140	0.969967
Osteosarcoma	hsa-mir-151a	0.969933
Carcinoma	hsa-mir-181b	0.969933
Leukemia, B-Cell	hsa-mir-29a	0.969933
Prostatic Neoplasms	hsa-mir-28	0.969933
lymphoma	hsa-mir-146b	0.969833
Heart Failure	hsa-mir-324	0.9698
Heart Failure	hsa-mir-193a	0.9698
Inflammation	hsa-mir-125b	0.9698
Hepatoblastoma	hsa-mir-125b	0.969767
Breast Neoplasms	hsa-mir-514a	0.969767
Heart Failure	hsa-mir-326	0.969733
Lymphoma, T-Cell	hsa-mir-29b	0.969733
Uterine Cervical Neoplasms	hsa-mir-138	0.9697
Stomach Neoplasms	hsa-mir-144	0.9697
Carcinoma Hepatocellular	hsa-mir-505	0.969667
Leukemia, Lymphocytic, Chronic, B-Cell	hsa-let-7g	0.969667
Retinoblastoma	hsa-mir-199b	0.969667
Aortic Aneurysm, Thoracic	hsa-mir-155	0.969633
Nasopharyngeal Neoplasms	hsa-mir-199b	0.969633
Carcinoma, Basal Cell	hsa-mir-126	0.9696
Neoplasms	hsa-mir-134	0.9695
Liver Neoplasms	hsa-mir-203	0.969467
Alzheimer Disease	hsa-mir-210	0.969467
Mycosis Fungoides	hsa-mir-146a	0.9694
Heart Failure	hsa-mir-124	0.9693
Ovarian Neoplasms	hsa-mir-198	0.969267
Ovarian Neoplasms	hsa-mir-519d	0.9692
Eclampsia	hsa-mir-146a	0.9692
Melanoma	hsa-mir-324	0.9692
Alzheimer Disease	hsa-mir-26b	0.9692
Endometrial Neoplasms	hsa-mir-125a	0.9691
Adenoviridae Infections	hsa-mir-21	0.9691
Endometrial Neoplasms	hsa-mir-375	0.9691
lymphoma	hsa-mir-205	0.9691
Neuroblastoma	hsa-mir-203	0.969067
Schizophrenia	hsa-let-7a	0.969033
Pancreatic Neoplasms	hsa-mir-152	0.969033
Head and Neck Neoplasms	hsa-mir-373	0.969
Atrial Fibrillation	hsa-mir-199a	0.968967
Carcinoma, Renal Cell	hsa-mir-128	0.968967
Pancreatic Neoplasms	hsa-mir-151a	0.968933
Lymphoma, B-Cell	hsa-mir-222	0.9689
Myocardial Infarction	hsa-mir-222	0.9689
Esophageal Neoplasms	hsa-mir-149	0.9689
Heart Failure	hsa-mir-96	0.968867
Head and Neck Neoplasms	hsa-mir-106a	0.968833
Melanoma	hsa-mir-197	0.968833
Urinary Bladder Neoplasms	hsa-mir-30b	0.968767
Alzheimer Disease	hsa-mir-200a	0.968733
Endometrial Neoplasms	hsa-mir-338	0.968733
Carcinoma, Non-Small-Cell Lung	hsa-mir-195	0.9687
Adrenocortical Carcinoma	hsa-mir-27a	0.9687
Colon Neoplasms	hsa-mir-146a	0.9687
Vascular Diseases	hsa-mir-1	0.9687
Diabetes Mellitus, Type 2	hsa-mir-34a	0.968667
Breast Neoplasms	hsa-mir-1303	0.968667
Breast Neoplasms	hsa-mir-2110	0.968667
Diabetes Mellitus	hsa-mir-20a	0.968667
Hepatitis C	hsa-mir-338	0.968633
Gastrointestinal Neoplasms	hsa-mir-203	0.9686
Pancreatic Neoplasms	hsa-mir-328	0.9686
Carcinoma, Squamous Cell	hsa-mir-302c	0.9686
Stroke	hsa-let-7c	0.968567
Alzheimer Disease	hsa-mir-486	0.968533
Parkinson Disease	hsa-mir-26b	0.968533
Esophageal Neoplasms	hsa-mir-27b	0.9685
Liver Neoplasms	hsa-mir-155	0.968433
Alzheimer Disease	hsa-mir-30a	0.9684
Gastrointestinal Neoplasms	hsa-let-7f	0.9684
Asthma	hsa-mir-30a	0.968367
Inflammation	hsa-mir-199a	0.968367
Breast Neoplasms	hsa-mir-432	0.968367
Tuberculosis, Pulmonary	hsa-mir-92a	0.968333
Muscular Dystrophy, Facioscapulohumeral	hsa-mir-21	0.968333
Autistic Disorder	hsa-mir-19b	0.968267
Neuroblastoma	hsa-let-7d	0.968233
Neuroblastoma	hsa-mir-107	0.968167
Melanoma	hsa-mir-371a	0.968167
Prostatic Neoplasms	hsa-mir-503	0.968133
Neuroblastoma	hsa-mir-100	0.9681
Hodgkin Disease	hsa-mir-222	0.9681
Ovarian Neoplasms	hsa-mir-103b	0.9681
Head and Neck Neoplasms	hsa-mir-30c	0.968067
Carcinoma, Renal Cell	hsa-mir-92b	0.968067
Alzheimer Disease	hsa-mir-140	0.968033
Myocardial Infarction	hsa-mir-16	0.968
Heart Failure	hsa-mir-486	0.967967
Pancreatic Neoplasms	hsa-mir-135a	0.967933
Laryngeal Neoplasms	hsa-mir-126	0.9679
Carcinoma, Renal Cell	hsa-mir-10a	0.9679
Alzheimer Disease	hsa-mir-199a	0.967833
Prostatic Neoplasms	hsa-mir-187	0.9678
Esophageal Neoplasms	hsa-mir-135a	0.967767
medulloblastoma	hsa-mir-18b	0.967767
Multiple Sclerosis	hsa-mir-34a	0.967767
Barrett Esophagus	hsa-mir-26a	0.9677
Carcinoma, Renal Cell	hsa-mir-324	0.967633
Esophageal Neoplasms	hsa-mir-138	0.967633
Urinary Bladder Neoplasms	hsa-mir-26b	0.9676
Hepatitis B	hsa-mir-24	0.9676
Reperfusion Injury	hsa-mir-125b	0.967567
Neuroblastoma	hsa-mir-26b	0.967533
Melanoma	hsa-mir-708	0.967533
Polycythemia Vera	hsa-mir-125b	0.967533
Aortic Aneurysm, Thoracic	hsa-mir-181a	0.9675
Adrenocortical Carcinoma	hsa-mir-20b	0.9675
Hodgkin Disease	hsa-mir-15a	0.9675
Adrenocortical Carcinoma	hsa-mir-221	0.9675
Breast Neoplasms	hsa-mir-498	0.9675
Colon Neoplasms	hsa-mir-125b	0.967433
Muscular Disorders, Atrophic	hsa-mir-200c	0.9674
Schizophrenia	hsa-mir-16	0.967367
Reperfusion Injury	hsa-mir-221	0.967367
Stomach Neoplasms	hsa-mir-30d	0.967367
Adenocarcinoma	hsa-let-7b	0.967333
Asthma	hsa-mir-122	0.967333
Hodgkin Disease	hsa-mir-150	0.967333
Mouth Neoplasms	hsa-mir-23a	0.967333
Uterine Cervical Neoplasms	hsa-mir-30e	0.967333
Hepatitis C	hsa-mir-15a	0.9673
Leukemia, Lymphocytic, Chronic, B-Cell	hsa-mir-200c	0.9673
Breast Neoplasms	hsa-mir-612	0.967267
Breast Neoplasms	hsa-mir-657	0.967267
Heart Failure	hsa-mir-338	0.967267
Sarcoma, Ewing	hsa-mir-155	0.967233
Nasopharyngeal Neoplasms	hsa-mir-181a	0.967233
Leukemia	hsa-mir-222	0.967133
Carcinoma, Renal Cell	hsa-mir-409	0.9671
Osteosarcoma	hsa-mir-10b	0.9671
Adenoviridae Infections	hsa-mir-155	0.9671
Nasopharyngeal Neoplasms	hsa-mir-140	0.9671
Lung Neoplasms	hsa-mir-208b	0.967067
Lung Neoplasms	hsa-mir-708	0.967033
Hepatitis C	hsa-let-7c	0.966967
Lupus Vulgaris	hsa-mir-381	0.966967
Coronary Artery Disease	hsa-mir-146a	0.966933
Thyroid Neoplasms	hsa-mir-107	0.966867
Precursor Cell Lymphoblastic Leukemia-Lymphoma	hsa-mir-210	0.966833
Breast Neoplasms	hsa-mir-513b	0.966767
Breast Neoplasms	hsa-mir-513c	0.966767
Psoriasis	hsa-mir-16	0.9667
Musculoskeletal Abnormalities	hsa-mir-146a	0.9667
Carcinoma, Non-Small-Cell Lung	hsa-mir-19a	0.966667
Muscular Dystrophy, Duchenne	hsa-mir-210	0.966667
Musculoskeletal Abnormalities	hsa-mir-145	0.966667
Retinoblastoma	hsa-mir-205	0.966667
Arthritis, Rheumatoid	hsa-mir-21	0.966633
Barrett Esophagus	hsa-mir-34a	0.9666
Rectal Neoplasms	hsa-mir-155	0.9666
Hypertrophy	hsa-mir-181b	0.966567
Hodgkin Disease	hsa-let-7c	0.966533
Lymphoma, Primary Effusion	hsa-mir-16	0.966533
Parkinson Disease	hsa-mir-143	0.9665
Carcinoma, Renal Cell	hsa-mir-302d	0.966467
Carcinoma, Squamous Cell	hsa-mir-25	0.966467
Nasopharyngeal Neoplasms	hsa-mir-146b	0.966433
Glioma	hsa-mir-26a	0.966433
Psoriasis	hsa-mir-34a	0.966433
Muscular Dystrophy, Duchenne	hsa-mir-15a	0.9664
Thyroid Neoplasms	hsa-mir-27b	0.9664
Barrett Esophagus	hsa-mir-106a	0.966367
Lupus Nephritis	hsa-mir-125b	0.966267
Neuroblastoma	hsa-mir-373	0.966267
Adrenocortical Carcinoma	hsa-mir-124	0.966233
Carcinoma, Renal Cell	hsa-mir-519d	0.966233
Coronary Artery Disease	hsa-mir-199a	0.966233
Ovarian Neoplasms	hsa-mir-498	0.966233
Carcinoma, Renal Cell	hsa-mir-137	0.966167
Choriocarcinoma	hsa-mir-21	0.966133
Uterine Cervical Neoplasms	hsa-mir-212	0.966133
Diabetes Mellitus, Type 2	hsa-mir-20a	0.9661
Ovarian Neoplasms	hsa-mir-340	0.9661
Liver Neoplasms	hsa-let-7d	0.966033
Myelodysplastic Syndromes	hsa-mir-200b	0.966
Uterine Cervical Neoplasms	hsa-let-7d	0.966
Carcinoma, Renal Cell	hsa-mir-193b	0.966
Lupus Erythematosus, Systemic	hsa-mir-92a	0.966
Pancreatic Neoplasms	hsa-mir-20b	0.966
Myocardial Infarction	hsa-mir-181b	0.965933
Colorectal Neoplasms	hsa-mir-520c	0.965933
Pancreatic Neoplasms	hsa-mir-302a	0.9659
medulloblastoma	hsa-mir-20b	0.965867
Carcinoma, Renal Cell	hsa-mir-449a	0.965833
Carcinoma Hepatocellular	hsa-mir-513b	0.965833
Carcinoma Hepatocellular	hsa-mir-513c	0.965833
Obesity	hsa-mir-34a	0.965833
Carcinoma, Renal Cell	hsa-mir-32	0.9658
Endometrial Neoplasms	hsa-mir-140	0.9658
Frontotemporal Lobar Degeneration	hsa-mir-21	0.9658
Muscular Disorders, Atrophic	hsa-mir-127	0.965767
Mouth Neoplasms	hsa-mir-20a	0.965733
Breast Neoplasms	hsa-mir-501	0.965733
Thyroid Neoplasms	hsa-mir-29a	0.965733
Adrenocortical Carcinoma	hsa-mir-31	0.9657
Glioblastoma	hsa-mir-520d	0.965667
medulloblastoma	hsa-mir-221	0.965667
Liver Failure	hsa-mir-146a	0.965633
Osteosarcoma	hsa-mir-29c	0.965633
Ovarian Neoplasms	hsa-mir-28	0.965633
Carcinoma	hsa-mir-9	0.9656
Uterine Cervical Neoplasms	hsa-mir-151a	0.9656
Multiple Sclerosis	hsa-mir-140	0.965467
Myocardial Infarction	hsa-mir-200b	0.965433
Muscular Dystrophy, Duchenne	hsa-mir-155	0.965433
Asthma	hsa-mir-20a	0.9654
Atrial Fibrillation	hsa-mir-126	0.9653
Reperfusion Injury	hsa-mir-29b	0.9653
Spinal Cord Injuries	hsa-mir-29a	0.9653
Esophageal Neoplasms	hsa-mir-372	0.9653
Carcinoma	hsa-mir-133b	0.965267
Prostatic Neoplasms	hsa-mir-362	0.965267
Crohn Disease	hsa-mir-15a	0.965233
Mycosis Fungoides	hsa-mir-125b	0.965233
Ovarian Neoplasms	hsa-mir-371a	0.965233
Gastrointestinal Neoplasms	hsa-mir-18a	0.9652
Glioblastoma	hsa-mir-423	0.9652
Polycythemia Vera	hsa-mir-20a	0.9652
Carcinoma, Renal Cell	hsa-mir-135b	0.965167
Carcinoma, Renal Cell	hsa-mir-574	0.965133
Ovarian Neoplasms	hsa-mir-454	0.9651
Prostatic Neoplasms	hsa-mir-340	0.9651
Kidney Diseases	hsa-mir-17	0.965067
Retinoblastoma	hsa-mir-126	0.965067
Breast Neoplasms	hsa-mir-1249	0.965033
Stomach Neoplasms	hsa-mir-10a	0.965033
Kidney Neoplasms	hsa-mir-125b	0.964967
Neuroblastoma	hsa-mir-25	0.964933
Thyroid Neoplasms	hsa-mir-15a	0.964933
Adrenocortical Carcinoma	hsa-mir-24	0.964867
Glioblastoma	hsa-mir-135b	0.964833
Urinary Bladder Neoplasms	hsa-mir-211	0.9648
Melanoma	hsa-mir-101	0.964767
Lymphoma, Large-Cell, Anaplastic	hsa-mir-34a	0.9647
Atrial Fibrillation	hsa-mir-221	0.9647
Muscular Disorders, Atrophic	hsa-mir-18a	0.964667
Esophageal Neoplasms	hsa-mir-504	0.964633
Carcinoma, Renal Cell	hsa-mir-338	0.9646
Diabetes Mellitus, Type 2	hsa-mir-26b	0.964567
Neuroblastoma	hsa-mir-378a	0.964567
Hepatitis B	hsa-let-7b	0.964533
Esophageal Neoplasms	hsa-mir-328	0.9645
Hemangiosarcoma	hsa-mir-29b	0.9645
Endometrial Neoplasms	hsa-mir-34c	0.964467
Myocardial Infarction	hsa-mir-125b	0.964433
Esophageal Neoplasms	hsa-mir-30e	0.9643
Neoplasms	hsa-mir-486	0.964267
Carcinoma, Small Cell	hsa-mir-29a	0.964233
Hepatitis B	hsa-mir-30a	0.964233
Prostatic Neoplasms	hsa-mir-345	0.964233
Carcinoma Hepatocellular	hsa-mir-299	0.9642
Melanoma	hsa-mir-520c	0.9642
Gastrointestinal Neoplasms	hsa-let-7c	0.9642
Gastrointestinal Neoplasms	hsa-mir-125a	0.964167
Colonic Neoplasms	hsa-mir-373	0.964133
Heart Defects, Congenital	hsa-mir-125b	0.964133
Hepatitis B	hsa-mir-212	0.964133
Multiple Sclerosis	hsa-mir-20b	0.964133
Carcinoma, Renal Cell	hsa-mir-29b	0.9641
Osteosarcoma	hsa-mir-182	0.9641
Head and Neck Neoplasms	hsa-mir-10b	0.964067
Ovarian Neoplasms	hsa-mir-184	0.964067
Diabetic Nephropathies	hsa-mir-145	0.964033
medulloblastoma	hsa-mir-491	0.963933
Uterine Cervical Neoplasms	hsa-mir-146b	0.9639
Osteosarcoma	hsa-mir-31	0.9639
Arthritis, Rheumatoid	hsa-mir-17	0.9639
Alzheimer Disease	hsa-mir-106a	0.963833
Hodgkin Disease	hsa-mir-126	0.963833
Asthma	hsa-mir-181b	0.963833
Parkinson Disease	hsa-mir-212	0.9638
Pancreatic Neoplasms	hsa-mir-137	0.963767
Adrenocortical Carcinoma	hsa-mir-30e	0.963733
Hypertrophy	hsa-mir-203	0.9637
Hodgkin Disease	hsa-mir-181b	0.963667
Mouth Neoplasms	hsa-mir-24	0.963633
Schizophrenia	hsa-mir-210	0.963633
ACTH-Secreting Pituitary Adenoma	hsa-mir-125b	0.9636
Autistic Disorder	hsa-mir-206	0.9636
Hepatitis C	hsa-mir-210	0.9636
Psoriasis	hsa-let-7c	0.9636
Adrenocortical Carcinoma	hsa-mir-452	0.963567
Carcinoma, Renal Cell	hsa-mir-140	0.963467
Lung Neoplasms	hsa-mir-340	0.963467
Endometrial Neoplasms	hsa-mir-25	0.963433
Schizophrenia	hsa-mir-23a	0.963433
Carcinoma, Renal Cell	hsa-mir-491	0.963433
Head and Neck Neoplasms	hsa-mir-199b	0.963433
Nasopharyngeal Neoplasms	hsa-mir-203	0.963433
Melanoma	hsa-mir-433	0.9634
Precursor Cell Lymphoblastic Leukemia-Lymphoma	hsa-mir-21	0.9634
Psoriasis	hsa-mir-199a	0.963367
Glioblastoma	hsa-mir-204	0.963367
lymphoma	hsa-mir-142	0.963333
Alzheimer Disease	hsa-let-7a	0.9633
lymphoma	hsa-let-7g	0.9633
Breast Neoplasms	hsa-mir-526b	0.963233
Carcinoma, Renal Cell	hsa-mir-520e	0.963167
Gastrointestinal Neoplasms	hsa-mir-199a	0.963133
Melanoma	hsa-mir-151b	0.9631
Carcinoma, Non-Small-Cell Lung	hsa-mir-185	0.963067
Colorectal Neoplasms	hsa-mir-198	0.963
Rectal Neoplasms	hsa-mir-140	0.963
Leukemia, Myeloid, Acute	hsa-mir-204	0.962967
Prostate Neoplasms	hsa-mir-146a	0.962933
Carcinoma, Small Cell	hsa-mir-20a	0.9629
Pre-Eclampsia	hsa-mir-140	0.9629
lymphoma	hsa-let-7f	0.962867
Uterine Cervical Neoplasms	hsa-mir-127	0.962867
Alzheimer Disease	hsa-mir-192	0.962833
Glioblastoma	hsa-mir-185	0.962833
Glioma	hsa-mir-30b	0.962833
Stomach Neoplasms	hsa-mir-23b	0.9628
Neoplasms	hsa-mir-183	0.9628
Sarcoma, Ewing	hsa-mir-210	0.9628
Ovarian Neoplasms	hsa-mir-181c	0.9628
Osteosarcoma	hsa-mir-27b	0.962667
Aortic Aneurysm, Thoracic	hsa-let-7c	0.962633
Liver Neoplasms	hsa-mir-17	0.962533
Hepatitis C	hsa-mir-181b	0.9625
Colonic Neoplasms	hsa-mir-196a	0.962467
medulloblastoma	hsa-mir-107	0.962467
Neoplasms	hsa-mir-10a	0.962433
Diabetes Mellitus, Type 2	hsa-let-7a	0.962367
Colonic Neoplasms	hsa-mir-193a	0.962333
Pre-Eclampsia	hsa-mir-26b	0.9623
Schizophrenia	hsa-mir-378a	0.9623
Parkinson Disease	hsa-mir-342	0.962233
Uterine Cervical Neoplasms	hsa-mir-195	0.962233
Barrett Esophagus	hsa-mir-107	0.9622
Lymphoma, Large B-Cell, Diffuse	hsa-mir-29a	0.9622
Schizophrenia	hsa-mir-200b	0.9622
Arthritis, Rheumatoid	hsa-mir-145	0.9622
Glioblastoma	hsa-mir-100	0.9622
Carcinoma, Renal Cell	hsa-mir-340	0.962167
Prostatic Neoplasms	hsa-mir-184	0.962167
Leukemia	hsa-mir-223	0.962133
Lung Neoplasms	hsa-mir-10a	0.962133
Ovarian Neoplasms	hsa-mir-197	0.962133
Psoriasis	hsa-mir-19b	0.9621
Uterine Cervical Neoplasms	hsa-mir-141	0.962067
Carcinoma, Squamous Cell	hsa-mir-193b	0.962067
Carcinoma Hepatocellular	hsa-mir-454	0.962033
Lymphoma, Large-Cell, Anaplastic	hsa-mir-15a	0.962033
medulloblastoma	hsa-mir-27b	0.962
Carcinoma, Renal Cell	hsa-mir-192	0.961967
Diabetes Mellitus, Type 2	hsa-mir-16	0.961933
Leukemia, Lymphocytic, Chronic, B-Cell	hsa-mir-183	0.961867
Neurodegenerative Diseases	hsa-mir-125b	0.9618
Neuroblastoma	hsa-mir-218	0.961767
Glioblastoma	hsa-mir-449b	0.961733
Uterine Cervical Neoplasms	hsa-mir-15a	0.9617
Pancreatic Neoplasms	hsa-mir-27b	0.961667
Pulmonary Disease, Chronic Obstructive	hsa-mir-145	0.961633
Nasopharyngeal Neoplasms	hsa-mir-20b	0.9616
Thyroid Neoplasms	hsa-mir-30e	0.9616
Neoplasms, Squamous Cell	hsa-mir-30e	0.9616
Aortic Aneurysm, Thoracic	hsa-mir-20a	0.961567
Colonic Neoplasms	hsa-mir-18b	0.961567
Polycythemia Vera	hsa-mir-17	0.961567
Reperfusion Injury	hsa-mir-181a	0.961533
Osteosarcoma	hsa-mir-146b	0.961433
Lung Neoplasms	hsa-mir-362	0.9614
Pancreatic Neoplasms	hsa-mir-302c	0.9614
Carcinoma, Squamous Cell	hsa-mir-372	0.9614
Ovarian Neoplasms	hsa-mir-10a	0.961333
Sarcoma, Ewing	hsa-mir-200c	0.9613
Parkinson Disease	hsa-mir-223	0.9613
Myotonic Dystrophy	hsa-mir-140	0.961267
Lung Neoplasms	hsa-mir-503	0.961267
Glioblastoma	hsa-mir-186	0.961167
Endometrial Neoplasms	hsa-mir-28	0.961133
Pancreatic Neoplasms	hsa-mir-23b	0.961133
Colorectal Neoplasms	hsa-mir-371a	0.9611
Leukemia, Lymphocytic, Chronic, B-Cell	hsa-mir-205	0.9611
Neoplasms, Squamous Cell	hsa-mir-126	0.961067
Toxoplasma	hsa-mir-34a	0.961067
Osteosarcoma	hsa-mir-106a	0.961
Lung Neoplasms	hsa-mir-433	0.961
Rhinitis, Allergic, Perennial	hsa-mir-146a	0.960967
Myocardium	hsa-mir-146a	0.960967
Adrenocortical Carcinoma	hsa-mir-497	0.960933
Choriocarcinoma	hsa-mir-125b	0.960933
Urinary Bladder Neoplasms	hsa-mir-134	0.9609
Heart Failure	hsa-mir-152	0.960867
Prostatic Neoplasms	hsa-mir-149	0.960867
Hepatitis B	hsa-mir-26b	0.960767
Leukemia, Myeloid, Acute	hsa-mir-302c	0.960767
Rhabdomyosarcoma	hsa-mir-145	0.960733
Stroke	hsa-mir-15a	0.960733
Leukemia, Lymphocytic, Chronic, B-Cell	hsa-mir-182	0.960667
Retinoblastoma	hsa-mir-378a	0.9606
Leukemia, Lymphocytic, Chronic, B-Cell	hsa-mir-10b	0.960567
Endometrial Neoplasms	hsa-mir-19a	0.960533
Colonic Neoplasms	hsa-mir-181b	0.960533
Prostatic Neoplasms	hsa-mir-208b	0.960533
Carcinoma Hepatocellular	hsa-mir-922	0.9605
Mouth Neoplasms	hsa-mir-30a	0.960467
Sarcoma, Kaposi	hsa-mir-199a	0.960467
Lymphoma, B-Cell	hsa-let-7c	0.960467
Obesity	hsa-mir-29a	0.9604
Ovarian Neoplasms	hsa-mir-519c	0.9604
Hepatitis B	hsa-let-7f	0.960367
Hypertension	hsa-mir-200b	0.960333
Inflammation	hsa-mir-18a	0.960333
Prostatic Neoplasms	hsa-mir-129	0.960333
Psoriasis	hsa-mir-210	0.9603
Hepatitis B	hsa-mir-375	0.9603
Retinoblastoma	hsa-mir-212	0.9603
medulloblastoma	hsa-mir-16	0.960267
Muscular Dystrophy, Duchenne	hsa-mir-20a	0.960267
Endometrial Neoplasms	hsa-mir-221	0.960267
Osteosarcoma	hsa-mir-199b	0.9602
ACTH-Secreting Pituitary Adenoma	hsa-mir-146a	0.960167
Stomach Neoplasms	hsa-mir-362	0.960167
Colorectal Neoplasms	hsa-let-7d	0.960167
Cerebral Infarction	hsa-mir-155	0.960133
Leukemia, Lymphocytic, Chronic, B-Cell	hsa-let-7i	0.9601
Diabetic Nephropathies	hsa-mir-150	0.960067
Endometrial Neoplasms	hsa-mir-93	0.96
Laryngeal Neoplasms	hsa-mir-20a	0.96
Hepatitis C	hsa-mir-342	0.96
Liver Neoplasms	hsa-let-7f	0.959967
Neoplasms	hsa-mir-381	0.959967
Carcinoma Hepatocellular	hsa-mir-184	0.959967
Multiple Sclerosis	hsa-mir-20a	0.959933
Hepatitis B	hsa-mir-140	0.9599
Diabetes Mellitus, Type 2	hsa-mir-210	0.959867
Leukemia, Lymphocytic, Chronic, B-Cell	hsa-mir-125a	0.959833
Carcinoma, Renal Cell	hsa-mir-208a	0.9598
Hepatitis C	hsa-mir-18b	0.9598
Adrenocortical Carcinoma	hsa-mir-15a	0.959733
Liver Failure	hsa-mir-125b	0.959633
Alzheimer Disease	hsa-let-7d	0.959633
Heart Failure	hsa-mir-492	0.9596
Leukemia-Lymphoma, Adult T-Cell	hsa-mir-221	0.9596
Uterine Cervical Neoplasms	hsa-mir-22	0.9596
Muscular Disorders, Atrophic	hsa-mir-96	0.9596
Head and Neck Neoplasms	hsa-mir-93	0.959533
Carcinoma Hepatocellular	hsa-mir-411	0.959467
Muscular Dystrophy, Facioscapulohumeral	hsa-mir-145	0.959467
Alzheimer Disease	hsa-mir-208a	0.959433
Colorectal Neoplasms	hsa-mir-132	0.9594
Precursor Cell Lymphoblastic Leukemia-Lymphoma	hsa-mir-155	0.9594
medulloblastoma	hsa-let-7f	0.959367
Psoriasis	hsa-mir-221	0.959333
Hodgkin Disease	hsa-let-7d	0.9593
Ovarian Neoplasms	hsa-mir-1224	0.9593
[truncated: 182,156 more rows]
